# Supplementary material for: Prolonged Wnt3a exposure tolerizes macrophages to inflammatory stimuli
Source: Front Immunol. 2026 Mar 12;17:1752131. doi: 10.3389/fimmu.2026.1752131 (PMC13017329; doi:10.3389/fimmu.2026.1752131)
Supplement: Supplementary file 2 [file Table1.xlsx]

## Sheet: Sheet1
Feature_start	Feature_end	Feature_gene_name	M0_1	M0_2	M0_3	Wnt3a_1	Wnt3a_2	Wnt3a_3	baseMean	log2FoldChange	lfcSE	stat	pvalue	padj	FoldChange	baseMean_M0	baseMean_Wnt3a	DE_status
32384633	32388252	Lcn2	7	3	1	16137	16560	16361	8671.53	12.3053	0.437353	28.1359	3.56e-174	3.61e-172	5061.4	3.62431	17339.4	UP
4134098	4137707	Cd209g	0	0	0	245	734	499	258.681	11.5463	1.33294	8.66232	4.62e-18	3.16e-17	2990.84	0	517.362	UP
107511423	107535478	Serpinb2	13	9	14	18162	18073	20403	10028.1	10.8047	0.249707	43.2694	0	0	1788.66	11.1726	20045.1	UP
4102787	4105835	Cd209f	0	0	1	294	751	462	263.8	10.6126	1.20111	8.83569	9.95e-19	7.03e-18	1565.76	0.266831	527.333	UP
27886425	28039514	Col5a1	1	1	4	1815	2871	2803	1321.08	10.4675	0.603477	17.3453	2.14e-67	5.87e-66	1415.88	1.74724	2640.42	UP
77349240	77408041	Igfbp7	1	2	0	1023	1017	929	524.968	10.1323	0.837638	12.0963	1.1e-33	1.4e-32	1122.38	1.03041	1048.91	UP
118562129	119432924	Dpyd	0	0	0	159	151	155	82.2406	9.89259	1.19547	8.27508	1.28e-16	8.04e-16	950.533	0	164.481	UP
54247271	54249667	Csf2	0	0	0	71	84	150	54.1688	9.28966	1.22332	7.59379	3.11e-14	1.71e-13	625.845	0	108.338	UP
161833296	162159730	Nhs	0	0	0	78	141	88	53.8337	9.28317	1.21312	7.65229	1.97e-14	1.1e-13	623.034	0	107.667	UP
97479609	97518143	Dcn	4	0	0	708	771	675	380.793	9.25318	0.728234	12.7063	5.45e-37	7.67e-36	610.217	1.31772	760.268	UP
6418731	6544169	Nrxn2	0	0	0	82	112	83	48.7414	9.13925	1.20871	7.56115	4e-14	2.18e-13	563.884	0	97.4827	UP
68690644	68698547	Il12a	0	0	0	74	94	103	47.8819	9.1125	1.21017	7.52994	5.08e-14	2.75e-13	553.523	0	95.7639	UP
16011851	16031621	Inhba	48	21	41	17584	19283	16096	9359.71	9.09209	0.148388	61.2723	0	0	545.749	34.113	18685.3	UP
66045302	66302741	Ccbe1	0	0	0	41	94	104	42.1263	8.92819	1.23474	7.23085	4.8e-13	2.45e-12	487.138	0	84.2526	UP
94408391	94474198	Cacna1g	0	0	1	139	196	130	81.8573	8.92323	1.19921	7.44095	1e-13	5.34e-13	485.469	0.266831	163.448	UP
90759360	90761624	Cxcl5	1	0	0	89	151	180	74.3429	8.78233	1.21045	7.25541	4e-13	2.06e-12	440.295	0.32943	148.356	UP
134686519	134696757	Armcx4	1	0	0	100	172	140	72.6248	8.74942	1.204	7.26694	3.68e-13	1.89e-12	430.366	0.32943	144.92	UP
30013114	30019981	Il6	5	2	1	933	983	1107	536.078	8.74448	0.520386	16.8038	2.29e-63	5.94e-62	428.893	2.61496	1069.54	UP
24915221	24927484	Arg1	4	7	7	2387	2209	1994	1167.33	8.69883	0.349833	24.8657	1.75e-136	1.21e-134	415.535	5.63896	2329.01	UP
90786103	90789600	Cxcl3	81	83	108	21979	34681	33395	15915.7	8.55156	0.225966	37.8444	0	0	375.211	84.5922	31746.7	UP
51255262	51256112	Rnase2a	0	0	0	36	64	60	28.1774	8.34836	1.23583	6.75526	1.43e-11	6.63e-11	325.916	0	56.3547	UP
43868553	43912375	Cd38	4	5	7	1232	1221	1222	652.134	8.02719	0.370095	21.6896	2.57e-104	1.23e-102	260.871	4.93798	1299.33	UP
70474558	70520234	Bmp1	4	5	6	917	1343	1067	587.877	7.97071	0.390693	20.4015	1.62e-92	6.54e-91	250.855	4.67115	1171.08	UP
91074622	91093646	Ereg	3	0	2	213	425	446	191.808	7.94497	0.78826	10.0791	6.83e-24	6.1e-23	246.42	1.52195	382.093	UP
104288251	104337748	Acpp	32	29	24	4504	7208	5984	3127.71	7.85907	0.287142	27.37	6.25e-165	5.88e-163	232.175	27.1099	6228.31	UP
36450537	36455392	Stfa3	0	0	0	25	50	27	17.8493	7.69124	1.26804	6.06547	1.32e-09	5.22e-09	206.677	0	35.6985	UP
11642807	11693193	Il2ra	0	3	0	132	225	177	94.4143	7.64623	0.861979	8.87055	7.28e-19	5.18e-18	200.33	1.05147	187.777	UP
66158223	66272242	Dapk2	0	0	0	18	42	37	17.049	7.62394	1.27607	5.97454	2.31e-09	8.97e-09	197.258	0	34.098	UP
75636706	75644008	Susd2	16	32	37	4182	5143	5413	2616.6	7.62358	0.258845	29.4523	1.17e-190	1.34e-188	197.209	26.3593	5206.83	UP
90768518	90770063	Ppbp	43	36	46	5939	7882	7758	3827.38	7.61147	0.155314	49.007	0	0	195.561	39.0573	7615.71	UP
46711998	46715700	Saa3	1757	1870	2063	340903	341437	296310	173684	7.5989	0.0647915	117.282	0	0	193.864	1784.7	345583	UP
85959340	86011895	Bpifc	1	3	4	374	432	504	232.932	7.5405	0.531869	14.1774	1.27e-45	2.22e-44	186.173	2.44822	463.415	UP
31814551	32884797	Nrg1	0	0	2	77	114	124	55.8778	7.4879	1.05913	7.06985	1.55e-12	7.66e-12	179.507	0.533662	111.222	UP
148098437	148130698	Draxin	1	0	1	90	130	79	52.7987	7.40108	1.05764	6.99775	2.6e-12	1.27e-11	169.024	0.596261	105.001	UP
19876567	19884274	A930003A15Rik	0	0	1	47	70	44	28.4049	7.3922	1.23103	6.00488	1.91e-09	7.49e-09	167.986	0.266831	56.543	UP
121210696	121226854	Tuba8	0	0	0	20	36	19	13.1315	7.2484	1.29205	5.60999	2.02e-08	7.24e-08	152.049	0	26.2631	UP
76532814	76556889	Serp2	0	0	0	24	24	24	12.7274	7.20081	1.28261	5.61417	1.98e-08	7.08e-08	147.116	0	25.4548	UP
45382135	45409053	Cd200	1	1	0	76	115	60	44.3409	7.13882	1.06537	6.7008	2.07e-11	9.52e-11	140.928	0.679919	88.0019	UP
158182533	158229222	D630003M21Rik	0	0	0	18	39	12	12.0105	7.12062	1.32495	5.37425	7.69e-08	2.62e-07	139.162	0	24.0211	UP
63445891	63596276	Adam23	0	0	0	10	32	26	11.9245	7.10864	1.32285	5.37374	7.71e-08	2.63e-07	138.011	0	23.849	UP
20770050	20815067	Col5a3	0	0	0	13	17	36	11.7391	7.08289	1.32632	5.34024	9.28e-08	3.14e-07	135.57	0	23.4783	UP
15892537	17535586	Csmd1	0	0	0	21	15	27	11.2089	7.01586	1.30845	5.36197	8.23e-08	2.79e-07	129.415	0	22.4178	UP
75108158	75111970	Ly6c2	0	1	1	59	86	81	40.1515	7.00091	1.06374	6.58143	4.66e-11	2.09e-10	128.081	0.61732	79.6856	UP
123462291	123468004	Aqp8	0	0	0	17	25	20	10.9123	6.98004	1.30232	5.35972	8.34e-08	2.83e-07	126.242	0	21.8245	UP
118111876	118127133	Thbs1	75	43	65	8057	6419	5642	3586.47	6.96151	0.260656	26.7077	3.83e-157	3.28e-155	124.631	57.1223	7115.81	UP
78920787	78960254	Nos2	23	19	38	2692	2613	3321	1540.41	6.95138	0.243567	28.5399	3.75e-179	3.91e-177	123.759	24.3758	3056.44	UP
83746940	83752642	Wfdc21	0	0	0	17	17	26	10.6464	6.94224	1.3111	5.29498	1.19e-07	3.97e-07	122.976	0	21.2927	UP
9118103	9136170	Upp1	18	8	19	1446	1648	1697	853.388	6.91837	0.231847	29.8403	1.17e-195	1.42e-193	120.959	13.8034	1692.97	UP
73891839	74411825	Robo2	1	2	5	225	323	273	145.779	6.86397	0.539535	12.722	4.46e-37	6.33e-36	116.483	2.36456	289.193	UP
14665500	14694235	Thbs2	0	0	1	28	4	76	19.6215	6.85335	1.8246	3.75608	0.000172595	0.000405524	115.629	0.266831	38.9762	UP
13986604	14101500	Bmerb1	0	0	1	36	39	34	19.3695	6.83538	1.24669	5.48284	4.19e-08	1.46e-07	114.197	0.266831	38.4722	UP
17876471	17883940	Fpr1	152	145	210	13957	15840	15488	8075.97	6.66524	0.0834465	79.8745	0	0	101.494	156.929	15995	UP
52516067	52529867	Lox	222	180	173	13570	20755	16562	9045.17	6.62051	0.23464	28.2155	3.77e-175	3.85e-173	98.3946	182.383	17908	UP
73483602	73495933	Bgn	1	0	0	23	3	65	16.5905	6.60664	1.85657	3.55851	0.000372958	0.000832645	97.4537	0.32943	32.8516	UP
65380803	66404611	Astn2	0	0	0	14	23	11	8.40306	6.60444	1.34755	4.90108	9.53e-07	2.92e-06	97.3051	0	16.8061	UP
32795676	32809931	Zfp811	10	11	15	994	1007	946	526.201	6.53808	0.255928	25.5466	5.99e-144	4.47e-142	92.9302	11.1521	1041.25	UP
14095865	14847680	Dlgap2	0	0	0	16	11	18	8.00157	6.52966	1.35062	4.83456	1.33e-06	4.02e-06	92.3896	0	16.0031	UP
150100031	150108227	Ptgs2	273	259	293	23105	20663	21785	11729.9	6.49178	0.0816238	79.533	0	0	89.9954	258.892	23200.8	UP
86300372	86349506	Timp3	0	1	0	23	1	57	14.8128	6.44045	2.0562	3.13221	0.00173496	0.00350213	86.8495	0.350489	29.2751	UP
129299610	129309972	Il1a	70	14	30	2460	3062	3281	1573.18	6.43526	0.627977	10.2476	1.21e-24	1.12e-23	86.5377	35.9719	3110.38	UP
127072902	127081408	Fgf23	0	0	0	11	15	15	7.23499	6.38643	1.36066	4.69363	2.68e-06	7.83e-06	83.6577	0	14.47	UP
25959288	26105784	P3h2	0	1	0	22	34	24	14.2345	6.38425	1.27465	5.00864	5.48e-07	1.72e-06	83.5315	0.350489	28.1184	UP
95957163	96005940	Igf2bp1	2	0	0	50	62	35	26.1562	6.3698	1.08696	5.86022	4.62e-09	1.75e-08	82.6993	0.65886	51.6535	UP
77663031	77724464	Ednra	0	4	0	81	112	101	52.5247	6.36883	0.767378	8.29947	1.05e-16	6.59e-16	82.6435	1.40196	103.647	UP
4132615	4150654	Akr1c18	0	0	1	20	32	27	14.0382	6.36787	1.27627	4.98945	6.06e-07	1.89e-06	82.5887	0.266831	27.8096	UP
24595442	24598683	Ccn2	0	0	1	25	1	51	14.0434	6.36684	2.02808	3.13934	0.00169328	0.00342634	82.5298	0.266831	27.8199	UP
129984870	130022633	Adgrb2	0	1	0	20	28	27	13.4034	6.29533	1.27867	4.92333	8.51e-07	2.61e-06	78.5384	0.350489	26.4563	UP
23851462	23869843	Vnn3	12	23	12	987	1130	1068	569.892	6.25954	0.229008	27.3333	1.71e-164	1.58e-162	76.6142	15.2164	1124.57	UP
79701537	79715061	Cyp1b1	1	0	0	22	27	24	13.0398	6.25632	1.27874	4.89257	9.95e-07	3.04e-06	76.4432	0.32943	25.7501	UP
51408639	51422797	S1pr3	0	0	0	7	24	7	6.58794	6.25519	1.42854	4.37872	1.19e-05	3.24e-05	76.3838	0	13.1759	UP
167598384	167639623	Rxrg	0	0	1	13	32	26	12.5976	6.21063	1.3012	4.773	1.82e-06	5.38e-06	74.0602	0.266831	24.9284	UP
51270258	51279651	Colca2	0	0	0	10	13	13	6.35428	6.19909	1.38319	4.48173	7.4e-06	2.05e-05	73.4705	0	12.7086	UP
47235598	47368870	Sema6a	0	1	0	24	23	19	11.8273	6.11203	1.28932	4.74052	2.13e-06	6.28e-06	69.168	0.350489	23.304	UP
55394500	55423183	Sparc	0	2	0	29	6	90	22.8942	6.08538	1.77796	3.42268	0.000620076	0.00134277	67.9019	0.700978	45.0873	UP
43320984	43438286	Dpysl3	1	0	0	13	7	43	11.4809	6.06689	1.37964	4.39745	1.1e-05	2.98e-05	67.0372	0.32943	22.6323	UP
114452290	114458951	Fst	0	3	2	66	130	101	52.9627	6.06591	0.710693	8.53521	1.4e-17	9.31e-17	66.9919	1.58513	104.34	UP
43020794	43170826	Rspo2	2	5	2	154	204	176	95.5853	6.06522	0.519083	11.6845	1.53e-31	1.81e-30	66.9596	2.94497	188.226	UP
104470014	104507849	Trim30d	22	16	29	1515	1177	1199	699.264	6.04857	0.210366	28.7526	8.39e-182	8.91e-180	66.1912	20.5934	1377.93	UP
91139599	91148432	Areg	7	4	7	238	357	442	186.104	6.03258	0.397767	15.1661	5.93e-52	1.22e-50	65.4619	5.57578	366.632	UP
99345376	99353239	Serpinh1	0	1	0	16	1	44	11.1974	6.03094	2.00734	3.00444	0.00266067	0.00521444	65.3874	0.350489	22.0442	UP
135836354	135852260	Tnnt2	2	2	0	46	77	108	41.5549	6.02186	0.802447	7.50437	6.17e-14	3.33e-13	64.9769	1.35984	81.75	UP
66891320	66923201	Ccn4	0	0	0	7	1	23	5.59698	6.01232	1.57408	3.81957	0.000133684	0.000318327	64.5487	0	11.194	UP
75316877	75334784	Adora2a	7	3	6	278	308	315	161.685	5.99846	0.390755	15.351	3.49e-53	7.41e-52	63.9318	4.95846	318.412	UP
123076519	123236149	Synpo2	0	2	0	27	49	38	20.384	5.99577	1.10221	5.43977	5.34e-08	1.84e-07	63.8127	0.700978	40.0671	UP
88377736	88378699	Bglap2	0	2	0	26	42	44	20.1074	5.97452	1.1035	5.41417	6.16e-08	2.11e-07	62.8796	0.700978	39.5138	UP
8525372	8986648	Pde10a	4	6	1	196	228	182	108.66	5.95499	0.471294	12.6354	1.35e-36	1.87e-35	62.0342	3.68748	213.632	UP
88383501	88384464	Bglap	1	0	0	14	17	26	10.2714	5.90557	1.31627	4.48659	7.24e-06	2.01e-05	59.945	0.32943	20.2133	UP
66666947	67354457	Ptprm	14	8	22	725	947	631	411.634	5.8931	0.255254	23.0872	6.22e-118	3.51e-116	59.4291	13.2862	809.982	UP
72308306	73046095	Robo1	1	0	0	11	27	18	9.97339	5.86563	1.32555	4.42505	9.64e-06	2.64e-05	58.3084	0.32943	19.6173	UP
34856374	34862518	Cfb	12	11	22	880	724	677	410.329	5.8527	0.24907	23.4982	4.25e-122	2.54e-120	57.7882	13.6788	806.979	UP
106840192	106926321	Hfm1	0	0	0	10	9	9	4.95267	5.83898	1.43508	4.06874	4.73e-05	0.000118937	57.2412	0	9.90534	UP
65296165	65527781	Tjp1	6	13	14	411	653	568	292.483	5.80666	0.295956	19.62	1.04e-85	3.79e-84	55.9731	10.2686	574.697	UP
120474538	120505024	Marco	691	1185	1104	32080	71593	45712	26635.9	5.80286	0.395979	14.6545	1.26e-48	2.39e-47	55.8259	937.547	52334.2	UP
31519827	31559969	Slc26a4	0	0	0	6	7	14	4.80091	5.79276	1.46809	3.94577	7.95e-05	0.000194327	55.4363	0	9.60183	UP
17031507	17062427	Hif3a	1	0	0	19	20	13	9.32229	5.76521	1.32019	4.36694	1.26e-05	3.41e-05	54.3876	0.32943	18.3151	UP
4214238	4223490	Clcf1	2	2	5	121	165	139	76.2197	5.74558	0.528935	10.8625	1.74e-27	1.8e-26	53.6527	2.69399	149.745	UP
65088339	65239403	Cobll1	0	0	0	14	6	6	4.62108	5.73784	1.4819	3.87195	0.000107968	0.000259608	53.3658	0	9.24217	UP
102550012	102643041	Pamr1	2	1	0	35	41	65	25.5176	5.72996	0.922212	6.21328	5.19e-10	2.14e-09	53.075	1.00935	50.0258	UP
116572746	117872681	Rbms3	0	0	0	6	5	14	4.46258	5.68643	1.49892	3.79369	0.000148426	0.00035135	51.4975	0	8.92517	UP
98701263	98703629	Csf3	2	2	0	33	57	89	32.3893	5.6515	0.825802	6.84365	7.72e-12	3.64e-11	50.2656	1.35984	63.4188	UP
94923694	94943280	Adgrg5	0	3	0	36	57	41	24.0754	5.6408	0.917349	6.14902	7.8e-10	3.15e-09	49.8942	1.05147	47.0994	UP
53724826	53738441	Ct55	0	1	0	9	18	20	8.46411	5.62096	1.34593	4.17627	2.96e-05	7.67e-05	49.2127	0.350489	16.5777	UP
90772435	90773383	Pf4	3654	4413	5545	177785	207025	193139	104125	5.59181	0.0742042	75.357	0	0	48.2283	4230.02	204020	UP
83525778	83530518	Ccl5	64	39	66	1926	2702	2551	1292.1	5.59059	0.152791	36.5897	4.18e-293	1.05e-290	48.1874	52.3634	2531.83	UP
28661831	28831747	Lrrc4	2	4	3	127	160	96	68.7437	5.58434	0.540285	10.3359	4.85e-25	4.51e-24	47.9794	2.86131	134.626	UP
7558456	7568485	Mmp8	1010	862	1351	41832	46183	47142	24379.9	5.58161	0.0655495	85.151	0	0	47.8886	995.334	47764.4	UP
136612070	136661928	Plbd1	326	275	365	11906	13168	14666	7178.13	5.54514	0.0867638	63.9107	0	0	46.6931	301.172	14055.1	UP
102658659	102790784	Slc1a2	75	52	51	2292	2501	2439	1305.73	5.52127	0.129988	42.4754	0	0	45.927	56.541	2554.92	UP
130439027	130462744	Cd55	3	4	3	100	192	112	72.3641	5.5031	0.52903	10.4022	2.42e-25	2.28e-24	45.3521	3.19074	141.537	UP
171767127	171801184	Slamf1	1	1	0	34	17	29	14.5884	5.49992	1.13607	4.84117	1.29e-06	3.9e-06	45.2524	0.679919	28.4969	UP
17463800	17573980	Met	30	52	66	1978	2088	1755	1050	5.48098	0.143483	38.1995	0	0	44.6622	45.7192	2054.28	UP
83116849	83122670	Slfn1	11	12	25	717	647	510	338.123	5.4765	0.250451	21.8666	5.41e-106	2.65e-104	44.5236	14.5004	661.745	UP
130131501	130599877	Col25a1	0	1	0	13	14	15	7.60088	5.4616	1.34514	4.06025	4.9e-05	0.000122995	44.0663	0.350489	14.8513	UP
164940780	164955850	Mmp9	53	45	32	1375	2035	1762	931.845	5.4596	0.300239	18.1842	6.89e-74	2.13e-72	44.0053	41.7704	1821.92	UP
95954594	96132577	Sv2c	1	0	0	11	15	15	7.3997	5.42464	1.35144	4.01397	5.97e-05	0.000148126	42.9517	0.32943	14.47	UP
85938318	85961007	Gpr55	0	0	0	8	7	6	3.71082	5.4228	1.51432	3.581	0.000342278	0.000768937	42.8968	0	7.42164	UP
20030633	20059554	Dsc2	0	0	0	3	12	6	3.65711	5.4054	1.56056	3.46376	0.000532681	0.00116493	42.3827	0	7.31423	UP
44400063	44414033	Il12b	4	1	0	53	78	57	33.8944	5.39747	0.723516	7.46005	8.65e-14	4.63e-13	42.1501	1.66821	66.1207	UP
24261890	24587472	Col19a1	0	0	1	7	20	13	7.13213	5.37896	1.37884	3.90108	9.58e-05	0.00023178	41.6129	0.266831	13.9974	UP
21111483	21119095	Olfr1369-ps1	0	0	0	11	4	5	3.5618	5.36171	1.55959	3.43789	0.000586263	0.00127371	41.1182	0	7.12361	UP
67422932	67491855	Il23r	0	0	0	6	5	9	3.55639	5.35976	1.53749	3.48604	0.000490224	0.0010783	41.0629	0	7.11279	UP
73606642	73632526	Lrrc66	0	0	0	8	11	1	3.48128	5.33399	1.63344	3.2655	0.0010927	0.00227847	40.3359	0	6.96257	UP
79890853	79892655	Cfd	1	0	0	19	11	8	6.89362	5.31909	1.3817	3.84967	0.000118276	0.000283264	39.9215	0.32943	13.4578	UP
82045712	82047525	Ccl7	628	633	906	22167	25894	26732	13548.4	5.29815	0.0749464	70.6925	0	0	39.346	670.49	26426.3	UP
110627661	110629820	Adm	0	1	3	35	65	37	24.5736	5.28484	0.829309	6.37259	1.86e-10	7.95e-10	38.9849	1.15098	47.9963	UP
88522025	88522774	Ifnb1	0	0	0	6	7	6	3.35101	5.27618	1.54447	3.41618	0.000635073	0.00137299	38.7516	0	6.70202	UP
38396117	38433145	Pla1a	0	1	0	14	15	7	6.50004	5.23191	1.38508	3.77733	0.000158518	0.000373839	37.5804	0.350489	12.6496	UP
94936224	94953042	Col1a1	4	1	2	69	3	156	42.295	5.22799	1.44375	3.62113	0.000293321	0.00066663	37.4785	2.20187	82.3882	UP
82268802	82294574	Septin3	0	1	0	9	18	9	6.47049	5.22645	1.38623	3.77026	0.00016308	0.000383915	37.4386	0.350489	12.5905	UP
50143299	50678646	Sorcs1	1	0	0	9	18	9	6.45996	5.22645	1.38648	3.76959	0.000163517	0.000384876	37.4385	0.32943	12.5905	UP
36567751	36953143	Dlc1	0	0	0	5	6	7	3.18318	5.2013	1.56476	3.32401	0.00088732	0.00188066	36.7915	0	6.36635	UP
118380717	118448222	Syt17	1	7	5	117	144	159	76.2839	5.19394	0.461097	11.2643	1.97e-29	2.17e-28	36.6044	4.11701	148.451	UP
79598991	79718831	Col12a1	0	1	0	13	1	20	6.30794	5.18218	1.50857	3.43515	0.000592221	0.00128644	36.3071	0.350489	12.2654	UP
45746243	45953598	Phldb2	0	1	0	7	2	25	6.30386	5.18128	1.50464	3.44354	0.000574155	0.00124904	36.2844	0.350489	12.2572	UP
155409190	155466823	Cfap74	0	1	0	4	20	11	6.27177	5.1807	1.42945	3.62427	0.00028978	0.000659033	36.27	0.350489	12.193	UP
44147637	44192442	Pkd2l1	0	0	0	5	4	8	3.02609	5.12653	1.59543	3.21325	0.0013124	0.00270429	34.9334	0	6.05217	UP
7997808	8192617	Col28a1	0	0	0	8	4	5	3.02209	5.125	1.5955	3.21217	0.00131738	0.00271371	34.8962	0	6.04417	UP
45967555	46030302	Abcc6	0	0	0	9	5	3	3.00868	5.11981	1.61328	3.17354	0.00150595	0.00307493	34.771	0	6.01736	UP
71215789	71296243	Aldh1a2	0	0	0	4	6	7	3.00327	5.11765	1.59028	3.21808	0.00129052	0.00266334	34.7189	0	6.00654	UP
110137502	110168210	Calb2	0	0	0	8	8	1	2.97379	5.10571	1.67501	3.04816	0.00230244	0.0045534	34.4328	0	5.94758	UP
54838901	54952892	Enpp2	0	0	0	6	9	2	2.96438	5.10214	1.6344	3.12172	0.00179801	0.00361509	34.3477	0	5.92877	UP
11375523	11392790	Ms4a4a	313	184	243	8143	7703	6593	4079.16	5.09253	0.2502	20.3538	4.29e-92	1.71e-90	34.1197	232.441	7925.88	UP
113793729	113800516	Tmem119	744	1062	1396	28451	34383	30517	16960.6	5.05588	0.191949	26.3397	6.73e-153	5.41e-151	33.2637	989.811	32931.4	UP
62604184	62881317	Efna5	0	1	1	19	18	20	10.3966	5.01948	1.16067	4.32464	1.53e-05	4.1e-05	32.435	0.61732	20.1758	UP
45980310	46017994	Sox30	0	1	0	4	17	10	5.58304	5.00758	1.44218	3.47223	0.000516145	0.00113175	32.1686	0.350489	10.8156	UP
74979534	74983430	Ly6i	39	43	63	1236	1428	1425	744.558	5.00259	0.147602	33.8924	8.63e-252	1.71e-249	32.0575	44.7291	1444.39	UP
137026392	137033351	Vgf	2	1	0	32	30	23	15.505	4.99034	0.950702	5.24911	1.53e-07	5.05e-07	31.7865	1.00935	30.0007	UP
42301476	42307990	Edn1	3	4	6	123	111	125	65.5559	4.97519	0.461084	10.7902	3.83e-27	3.91e-26	31.4544	3.99123	127.121	UP
105270702	105293698	Gbp6	29	20	38	784	849	759	435.577	4.96554	0.181394	27.3743	5.54e-165	5.26e-163	31.2447	26.7028	844.451	UP
87133853	87335821	Antxr1	16	15	27	447	593	545	288.373	4.95736	0.229518	21.599	1.84e-103	8.76e-102	31.0681	17.7327	559.013	UP
54250619	54278484	Tnfrsf11b	2	0	1	24	30	28	14.9302	4.95445	0.955048	5.18764	2.13e-07	6.93e-07	31.0054	0.925691	28.9346	UP
37366175	37792570	Ncald	3	1	0	33	49	28	19.97	4.93927	0.837804	5.89549	3.74e-09	1.42e-08	30.6809	1.33878	38.6012	UP
83226722	83251774	A4galt	2	3	6	70	97	128	53.8564	4.93845	0.525761	9.39294	5.83e-21	4.58e-20	30.6634	3.31131	104.402	UP
89507783	89527187	Prss23	0	0	0	6	5	4	2.6502	4.93721	1.63314	3.02314	0.00250167	0.00492612	30.637	0	5.30041	UP
192844488	192855756	Sertad4	0	0	1	14	9	6	5.26199	4.92761	1.4295	3.44708	0.000566687	0.00123401	30.434	0.266831	10.2572	UP
133908426	133932446	Srpx2	0	0	1	5	0	23	5.20142	4.90733	1.65843	2.95903	0.00308609	0.00598454	30.0092	0.266831	10.136	UP
100704734	100810913	Gxylt2	1	0	0	11	9	8	5.11605	4.87686	1.41994	3.43456	0.000593522	0.00128885	29.3819	0.32943	9.90268	UP
17781690	17888801	Cd36	515	487	464	11704	16685	10286	7024.4	4.87241	0.231402	21.0561	2.01e-98	8.84e-97	29.2914	464.154	13584.7	UP
89655312	89742509	Vcan	70	46	58	1628	1389	1445	817.073	4.86151	0.146924	33.0887	4.33e-240	7.55e-238	29.0709	54.6588	1579.49	UP
43993620	44102032	Prom1	0	0	0	6	3	5	2.49311	4.84692	1.66855	2.90486	0.00367416	0.00702128	28.7784	0	4.98623	UP
76902159	76916587	Tmigd1	0	0	0	3	5	6	2.47296	4.83739	1.66943	2.89763	0.00375992	0.00716866	28.589	0	4.94593	UP
143826528	143863173	Bfsp1	0	0	0	3	5	6	2.47296	4.83739	1.66943	2.89763	0.00375992	0.00716866	28.589	0	4.94593	UP
58274799	58294289	4930438A08Rik	0	0	0	5	6	3	2.45822	4.83042	1.67009	2.89231	0.00382421	0.00727763	28.4512	0	4.91645	UP
35209003	35215024	Lrrtm2	0	0	0	7	6	1	2.45556	4.82892	1.73792	2.77856	0.00546004	0.0100756	28.4217	0	4.91112	UP
90765923	90843971	Col6a3	2	0	0	16	4	30	9.32171	4.82847	1.27488	3.78738	0.000152241	0.000359868	28.4129	0.65886	17.9846	UP
54077606	54187096	Vegfc	30	21	30	578	713	725	368.621	4.81888	0.19888	24.2301	1.07e-129	6.98e-128	28.2246	25.2481	711.994	UP
84871924	84886710	Rtn4rl2	0	0	0	0	9	5	2.42867	4.81472	1.8799	2.56116	0.0104323	0.0182438	28.1432	0	4.85734	UP
142966829	142969264	Ascl2	2	6	1	68	91	62	40.3786	4.77637	0.569412	8.38824	4.93e-17	3.16e-16	27.405	3.02862	77.7285	UP
82115185	82116799	Ccl8	0	1	1	22	17	9	8.7735	4.76806	1.20455	3.95837	7.55e-05	0.000185111	27.2476	0.61732	16.9297	UP
62419492	62537044	Coro2b	0	1	0	11	9	6	4.76411	4.76775	1.44187	3.30665	0.000944176	0.00199226	27.2418	0.350489	9.17772	UP
25286817	25422344	Tprg	0	0	0	5	0	8	2.34943	4.75924	1.89863	2.50667	0.0121876	0.0210252	27.0815	0	4.69886	UP
57285611	57301988	Tm4sf1	25	16	15	264	538	559	248.74	4.75754	0.458407	10.3784	3.11e-25	2.91e-24	27.0497	17.846	479.635	UP
99279959	99285262	Krt24	0	0	0	6	1	6	2.33602	4.75114	1.76006	2.69942	0.00694604	0.0125833	26.93	0	4.67205	UP
60292103	60383303	Ly75	26	6	17	416	410	334	212.333	4.74851	0.43689	10.8689	1.62e-27	1.68e-26	26.8809	15.2042	409.463	UP
13028701	13173675	Cdh6	1	0	2	22	28	20	12.7508	4.73801	0.977921	4.84498	1.27e-06	3.83e-06	26.686	0.863092	24.6385	UP
37048845	37050418	Sowahd	1	0	0	10	5	10	4.62197	4.72286	1.457	3.24151	0.00118899	0.00246724	26.4073	0.32943	8.9145	UP
82101845	82103400	Ccl12	175	289	297	5263	6176	6253	3243.98	4.71445	0.237285	19.8683	7.65e-88	2.88e-86	26.2537	238.19	6249.76	UP
83866712	84065379	Efcab6	3	1	1	51	39	26	21.2876	4.70968	0.771826	6.102	1.05e-09	4.19e-09	26.167	1.60561	40.9695	UP
4504814	4541544	Col1a2	5	5	1	56	8	198	49.1464	4.70615	1.33695	3.52005	0.000431464	0.000955385	26.1031	3.66643	94.6263	UP
46740497	46742980	Saa1	0	0	1	9	14	2	4.48333	4.69403	1.51533	3.09769	0.00195033	0.0038967	25.8847	0.266831	8.69984	UP
57624258	57754737	Col8a1	1	0	0	5	0	19	4.50776	4.68427	1.67719	2.79293	0.00522324	0.00968309	25.7103	0.32943	8.6861	UP
193221634	193264075	Hsd11b1	9	16	11	240	308	272	150.33	4.68312	0.289566	16.1729	7.83e-59	1.88e-57	25.6897	11.5078	289.153	UP
102632095	102785642	Cdh11	0	0	1	8	0	16	4.47247	4.68286	1.65091	2.83654	0.0045606	0.00854419	25.6852	0.266831	8.6781	UP
56377330	56402513	Gja1	191	223	242	4316	5311	5263	2731.58	4.6813	0.0964339	48.5442	0	0	25.6574	205.653	5257.51	UP
44525993	44532071	Spib	5	13	11	177	303	180	120.292	4.67734	0.349132	13.3971	6.29e-41	9.81e-40	25.5871	9.13865	231.446	UP
9857078	9890034	Gata3	1	0	0	12	3	9	4.46221	4.66934	1.49452	3.12431	0.00178221	0.00358713	25.4455	0.32943	8.59499	UP
137468769	137570630	Hspg2	1	0	1	11	4	27	7.84717	4.60893	1.29115	3.56964	0.000357476	0.000800715	24.402	0.596261	15.0981	UP
120940499	121010092	Rph3a	5	1	0	30	45	51	23.2515	4.55321	0.722745	6.29988	2.98e-10	1.25e-09	23.4776	1.99764	44.5054	UP
22126727	22135711	Acp5	235	296	399	6218	7158	5749	3515.28	4.54745	0.090937	50.0066	0	0	23.3841	287.626	6742.93	UP
122921848	122934619	Clec4a1	1025	794	984	19217	20345	18340	10662	4.54285	0.0705305	64.4098	0	0	23.3096	878.516	20445.6	UP
71585520	71653200	Fn1	500	660	567	12101	13005	10450	6544.61	4.51959	0.205367	22.0073	2.45e-107	1.23e-105	22.9367	547.331	12541.9	UP
120186380	120202111	Crym	2	0	0	8	18	15	7.5322	4.51664	1.23129	3.66822	0.000244241	0.00056153	22.8899	0.65886	14.4055	UP
75989141	76338774	Pde11a	0	3	0	13	31	17	11.1896	4.47986	1.02488	4.3711	1.24e-05	3.35e-05	22.3138	1.05147	21.3278	UP
69183932	69197843	Alox8	0	0	0	5	6	0	1.91451	4.47112	1.98325	2.25444	0.0241686	0.0393894	22.1789	0	3.82902	UP
122636986	122641191	AA467197	54	40	53	770	1125	957	525.257	4.45441	0.16886	26.3793	2.36e-153	1.91e-151	21.9236	45.9508	1004.56	UP
105382807	105413502	Kctd19	1	8	3	98	69	66	43.2317	4.4487	0.524499	8.4818	2.22e-17	1.45e-16	21.837	3.93383	82.5295	UP
58717433	58719070	Gpr15	0	1	0	3	12	6	3.83236	4.44395	1.52741	2.90947	0.00362039	0.00692651	21.7652	0.350489	7.31423	UP
69609068	69695834	Loxl2	0	1	2	18	8	30	10.4708	4.43949	1.06	4.18819	2.81e-05	7.31e-05	21.698	0.884151	20.0575	UP
112679318	112906807	Tead1	1	0	0	6	2	12	3.75733	4.41019	1.56179	2.82381	0.0047457	0.00886719	21.2617	0.32943	7.18523	UP
15934691	16374511	Cacna2d1	0	0	1	13	2	5	3.7167	4.40723	1.57391	2.80018	0.00510737	0.00948552	21.2181	0.266831	7.16657	UP
75869537	75943925	Rhobtb3	71	96	112	1376	2045	1761	956.111	4.39336	0.143315	30.6552	2.25e-206	2.99e-204	21.0152	86.9215	1825.3	UP
43607169	43618285	Zfp819	8	4	13	154	146	159	84.9733	4.39244	0.354278	12.3983	2.67e-35	3.53e-34	21.0018	7.5062	162.44	UP
101068983	101152370	Raver2	13	13	13	183	357	191	134.085	4.39207	0.326944	13.4337	3.84e-41	6.03e-40	20.9964	12.3077	255.861	UP
122475435	122479852	Zic2	0	0	1	3	7	10	3.66966	4.39129	1.53129	2.86771	0.00413459	0.00779894	20.9851	0.266831	7.07249	UP
178430531	178487366	Cdh26	1	0	0	4	8	8	3.68755	4.38693	1.51082	2.90368	0.00368804	0.00704577	20.9217	0.32943	7.04568	UP
21372642	21378374	Fgl2	237	173	283	3691	5383	3451	2307.2	4.35901	0.202662	21.5088	1.29e-102	6.08e-101	20.5208	214.223	4400.19	UP
7502352	7510240	Mmp10	4	8	13	151	128	166	82.6994	4.34892	0.36476	11.9227	9.01e-33	1.11e-31	20.3777	7.59043	157.808	UP
116530925	116536675	Sphk1	4	0	0	18	33	22	13.4668	4.34393	0.903482	4.80799	1.52e-06	4.56e-06	20.3074	1.31772	25.6159	UP
49794178	49838613	Gfpt2	5	1	8	51	93	103	45.6411	4.34108	0.510625	8.5015	1.87e-17	1.23e-16	20.2673	4.13229	87.1499	UP
7571396	7581885	Mmp27	78	50	93	1236	1239	1310	703.397	4.28644	0.131191	32.6731	3.76e-234	6.32e-232	19.514	68.0353	1338.76	UP
82392380	82406777	Galr1	2	0	0	5	14	15	6.31582	4.24552	1.28309	3.30882	0.000936886	0.00197782	18.9683	0.65886	11.9728	UP
33684370	33771576	Heg1	17	18	19	272	398	237	167.704	4.2403	0.269006	15.7628	5.6e-56	1.26e-54	18.8998	16.9789	318.43	UP
133164210	133303435	Plekha6	0	0	1	8	6	4	3.31259	4.23806	1.53973	2.75246	0.00591486	0.0108486	18.8705	0.266831	6.35836	UP
60762593	60831581	Unc5b	113	130	151	1801	2289	2469	1220.24	4.23741	0.125833	33.6747	1.36e-248	2.61e-246	18.862	123.081	2317.41	UP
40685962	40785319	Clmp	661	549	689	9895	11085	9811	5730.48	4.19615	0.0628669	66.7466	0	0	18.3302	594.018	10866.9	UP
136213531	136234264	Inava	1	2	3	19	50	28	17.8665	4.19169	0.760101	5.51465	3.49e-08	1.23e-07	18.2736	1.8309	33.9021	UP
104406729	104414329	Serpina3n	0	1	1	11	10	11	5.97288	4.18782	1.24992	3.35047	0.000806737	0.00171921	18.2247	0.61732	11.3284	UP
48932379	49097588	Lrfn2	0	1	3	16	30	17	11.6099	4.17417	0.916522	4.55436	5.25e-06	1.48e-05	18.0531	1.15098	22.0689	UP
107981702	107986453	Gstm2	61	68	119	1087	1352	1459	726.534	4.17026	0.150083	27.7864	6.33e-170	6.27e-168	18.0042	75.6814	1377.39	UP
37776873	37836514	Fstl1	3	2	2	41	14	55	20.824	4.16539	0.747645	5.57135	2.53e-08	8.99e-08	17.9435	2.22293	39.425	UP
3486500	3502624	Tarm1	29	16	21	355	349	341	195.089	4.1642	0.225704	18.4498	5.23e-76	1.68e-74	17.9287	20.7647	369.414	UP
83175186	83190216	Slfn4	131	79	109	1796	1587	1660	942.392	4.16318	0.128261	32.4587	4.09e-231	6.54e-229	17.916	99.9285	1784.86	UP
10177238	10349180	Prlr	0	1	0	7	5	5	3.18659	4.15891	1.54557	2.69086	0.0071269	0.0128793	17.8631	0.350489	6.02269	UP
7272514	7283331	Mmp13	801	725	1167	15260	13329	13154	7798.83	4.15114	0.0816042	50.8692	0	0	17.7671	829.37	14768.3	UP
72159442	72212307	Mreg	41	25	49	491	671	630	333.694	4.1478	0.188279	22.0301	1.48e-107	7.49e-106	17.7261	35.3436	632.045	UP
131019845	131024974	Il10	11	6	5	94	138	114	64.4473	4.1427	0.393871	10.5179	7.14e-26	6.92e-25	17.6635	7.06082	121.834	UP
20870166	20874735	Timp1	38	52	59	829	811	676	432.094	4.13921	0.160731	25.7524	3.03e-146	2.36e-144	17.6208	46.4868	817.701	UP
60731575	60829855	Snca	1	0	1	13	9	8	5.60928	4.10329	1.27147	3.2272	0.00125009	0.00258472	17.1876	0.596261	10.6223	UP
130047840	130099283	Col16a1	1	2	3	24	20	45	16.7722	4.09092	0.768928	5.32029	1.04e-07	3.48e-07	17.0408	1.8309	31.7134	UP
97711015	97731339	Endou	1	0	0	6	2	8	3.03238	4.08519	1.60126	2.55124	0.010734	0.0187294	16.9733	0.32943	5.73533	UP
134182176	134190181	Chil1	18	18	16	258	279	242	145.726	4.08016	0.251925	16.1959	5.39e-59	1.3e-57	16.9141	16.5078	274.944	UP
11052064	11085635	Gata6	0	0	1	7	3	6	2.98767	4.07958	1.5809	2.58054	0.00986461	0.0173425	16.9074	0.266831	5.70851	UP
90476672	92449247	Dlg2	10	5	1	84	96	62	45.2453	4.06943	0.479313	8.49012	2.06e-17	1.36e-16	16.7888	5.31357	85.1771	UP
24531892	24576333	Ido2	4	2	4	38	56	52	27.277	4.05018	0.576172	7.02946	2.07e-12	1.02e-11	16.5663	3.08602	51.4679	UP
47815328	47834691	Mdfi	0	0	3	12	13	17	7.83929	4.04088	1.08129	3.7371	0.000186155	0.000434614	16.4598	0.800493	14.8781	UP
30105161	30118378	Garem2	0	0	2	13	6	8	5.07049	3.99468	1.33217	2.99862	0.00271206	0.00530889	15.9411	0.533662	9.60731	UP
114003703	114025682	Dao	0	0	2	15	8	4	5.04367	3.99245	1.36029	2.935	0.00333547	0.00642588	15.9165	0.533662	9.55368	UP
35056766	35087839	Dok7	6	3	5	41	98	59	36.8283	3.99205	0.525954	7.59011	3.2e-14	1.75e-13	15.912	4.3622	69.2945	UP
55242364	55539068	Dclk1	3	0	0	3	33	8	8.06618	3.99028	1.21642	3.28035	0.00103678	0.00217211	15.8926	0.98829	15.1441	UP
43474324	43502812	Mep1a	1	0	0	6	4	5	2.82699	3.98054	1.58511	2.51121	0.0120316	0.0207913	15.7857	0.32943	5.32455	UP
89520164	89675132	Kcnn3	0	0	1	3	5	7	2.78762	3.97711	1.60091	2.48427	0.0129816	0.0222907	15.7481	0.266831	5.30841	UP
62864753	62888282	Fbp1	10	4	8	105	122	79	57.2613	3.97626	0.402494	9.87907	5.13e-23	4.45e-22	15.7389	6.8309	107.692	UP
36693978	36726804	Ildr1	2	2	0	16	27	14	10.6632	3.97417	0.919889	4.32027	1.56e-05	4.17e-05	15.7161	1.35984	19.9665	UP
82035571	82037453	Ccl2	3050	3888	5266	46134	58562	62963	31503.9	3.97275	0.19583	20.2867	1.68e-91	6.63e-90	15.7006	3772.59	59235.3	UP
140069880	140082548	Caly	1	0	0	7	6	2	2.80151	3.96957	1.61701	2.45489	0.0140927	0.0240306	15.6661	0.32943	5.27359	UP
104685707	105117394	Gm11639	1	1	0	8	10	10	5.28322	3.96126	1.2704	3.11812	0.0018201	0.00365618	15.5761	0.679919	9.88653	UP
160085029	160153580	Tnn	2	10	5	65	68	101	44.251	3.95468	0.476994	8.29083	1.12e-16	7.06e-16	15.5052	5.4979	83.0041	UP
13108617	13131810	Unc93a	1	0	2	23	14	3	7.48137	3.94921	1.15707	3.4131	0.000642282	0.00138746	15.4465	0.863092	14.0997	UP
124530345	124542359	C1s1	9	20	16	188	181	243	115.604	3.94537	0.297003	13.2839	2.87e-40	4.4e-39	15.4054	14.2439	216.963	UP
125300594	125507993	Fbn1	2	1	0	11	1	29	7.9087	3.93834	1.23272	3.19485	0.00139905	0.00287213	15.3306	1.00935	14.8081	UP
15946870	16006437	Gm5150	71	50	94	1061	980	844	542.623	3.9359	0.145849	26.9861	2.15e-160	1.93e-158	15.3047	65.9961	1019.25	UP
173519717	173535957	Ifi214	23	15	18	296	229	221	140.863	3.9152	0.264783	14.7864	1.79e-49	3.49e-48	15.0866	17.6372	264.088	UP
158711727	158980490	Pappa2	5	0	4	46	42	29	21.9937	3.89169	0.636552	6.11371	9.73e-10	3.9e-09	14.8428	2.71447	41.2729	UP
85842380	85847040	Tpbg	15	24	17	223	251	258	138.283	3.88143	0.255005	15.221	2.57e-52	5.34e-51	14.7376	17.8893	258.677	UP
132868305	132880891	Lrrn4	0	0	1	6	5	3	2.60238	3.87377	1.61907	2.39259	0.0167301	0.0280519	14.6596	0.266831	4.93793	UP
10686059	11082356	Grm1	0	1	0	5	6	3	2.63347	3.86884	1.61464	2.39611	0.0165703	0.0278156	14.6095	0.350489	4.91645	UP
3999557	4409241	Rp1	0	0	1	5	7	2	2.57957	3.86308	1.64199	2.35268	0.0186387	0.0310403	14.5514	0.266831	4.8923	UP
43534188	43543639	Ankrd66	1	5	4	40	40	47	24.0556	3.84833	0.590622	6.51572	7.23e-11	3.2e-10	14.4033	3.1492	44.9619	UP
178529125	178939200	Kif26b	1	2	0	14	16	9	7.37164	3.84257	1.0664	3.60332	0.000314175	0.000710131	14.3459	1.03041	13.7129	UP
106654217	106750628	Pecam1	4	11	10	87	140	91	59.7481	3.84145	0.394401	9.73997	2.04e-22	1.72e-21	14.3348	7.84141	111.655	UP
109847379	109849617	Camp	29	18	47	376	421	374	220.847	3.832	0.201911	18.9787	2.56e-80	8.58e-79	14.2412	28.4033	413.291	UP
112500189	112516747	Tmem179	0	1	1	10	9	6	4.71762	3.82819	1.30719	2.92857	0.0034052	0.00654786	14.2037	0.61732	8.81791	UP
49057486	49199104	Myh15	0	0	2	6	15	3	4.42744	3.80518	1.41148	2.69589	0.00702014	0.0126985	13.9789	0.533662	8.32121	UP
131797381	131821473	Pm20d1	5	2	3	39	45	38	23.09	3.78493	0.588364	6.43298	1.25e-10	5.43e-10	13.7841	3.14862	43.0315	UP
15795145	15848528	Sirpb1c	442	473	660	6112	6455	6406	3596.29	3.77819	0.0682135	55.3876	0	0	13.7198	487.498	6705.09	UP
60842621	60896894	Gm49392	4	2	2	26	35	36	18.399	3.77235	0.661519	5.70255	1.18e-08	4.31e-08	13.6644	2.55236	34.2457	UP
30291728	30308367	Clip3	4	4	6	46	68	54	31.726	3.7662	0.503385	7.48176	7.33e-14	3.94e-13	13.6063	4.32066	59.1313	UP
173630917	173647928	Ifi209	165	146	183	2047	1947	1891	1117.53	3.75581	0.0961654	39.0558	0	0	13.5086	154.357	2080.7	UP
163513904	163549677	Grpr	0	0	1	1	7	5	2.40366	3.75534	1.70347	2.20452	0.027488	0.0442235	13.5042	0.266831	4.54049	UP
52690533	53111622	Slc35f1	0	0	1	1	7	5	2.40366	3.75534	1.70347	2.20452	0.027488	0.0442235	13.5042	0.266831	4.54049	UP
36504927	36515805	Hbegf	7	7	9	88	75	105	51.1294	3.73003	0.402294	9.27188	1.83e-20	1.4e-19	13.2693	7.16091	95.0979	UP
4257557	4272514	Lif	3	14	9	90	116	100	58.0866	3.72708	0.387369	9.62153	6.49e-22	5.34e-21	13.2423	8.29661	107.877	UP
6658521	6677475	Ramp3	0	1	1	7	6	10	4.39536	3.71651	1.32707	2.80053	0.00510181	0.00947785	13.1456	0.61732	8.1734	UP
36867178	37050244	F13a1	1623	2354	2962	27133	28810	23854	15153.3	3.71093	0.192376	19.29	6.52e-83	2.29e-81	13.0949	2150.07	28156.5	UP
8528483	8599066	Slc7a15	13	9	21	258	122	102	92.06	3.69393	0.383653	9.62829	6.07e-22	5.01e-21	12.9415	13.0404	171.08	UP
115031486	115037769	Cd300ld5	1	0	2	7	26	1	6.27039	3.69175	1.27867	2.88719	0.00388705	0.00738451	12.9219	0.863092	11.6777	UP
109681259	110456204	Nav3	1	1	1	10	11	13	6.48933	3.68209	1.07594	3.42221	0.000621154	0.00134489	12.8357	0.94675	12.0319	UP
105518755	105523988	Hsd11b2	6	4	8	67	62	72	38.3476	3.67195	0.448045	8.1955	2.5e-16	1.54e-15	12.7458	5.51318	71.1819	UP
107716657	107726036	Gfi1	1	3	0	17	12	17	8.85985	3.6711	0.952781	3.85303	0.000116663	0.000279654	12.7383	1.3809	16.3388	UP
54044151	54048982	Adra2a	2	2	3	42	24	12	14.871	3.66564	0.769926	4.76103	1.93e-06	5.7e-06	12.6902	2.16033	27.5816	UP
45374321	45503282	Col5a2	6	0	8	61	2	81	28.0484	3.65062	1.64247	2.22264	0.0262402	0.042432	12.5587	4.11123	51.9857	UP
144729677	144760977	Clca3a1	1	0	3	17	9	16	8.04563	3.62166	0.987611	3.66709	0.000245328	0.000563736	12.3091	1.12992	14.9613	UP
108920349	108950783	Axin2	0	0	3	13	9	9	5.89263	3.61462	1.15252	3.13626	0.00171117	0.00345818	12.2492	0.800493	10.9848	UP
11704457	11714752	Gem	82	78	142	1213	989	1008	614.337	3.60871	0.143122	25.2141	2.8e-140	2.01e-138	12.1991	92.2414	1136.43	UP
121489824	121495694	Cck	4	2	1	14	41	22	14.5844	3.60441	0.764513	4.71465	2.42e-06	7.1e-06	12.1629	2.28553	26.8833	UP
136693146	136701094	Myl10	0	1	3	19	11	11	7.84811	3.57665	0.990024	3.61269	0.000303042	0.000686724	11.931	1.15098	14.5452	UP
17887824	17893952	Fpr2	806	866	1012	8261	9894	10113	5412.31	3.57436	0.0776309	46.043	0	0	11.9121	839.077	9985.53	UP
129364570	129371139	Il1b	487	374	531	4418	4941	5223	2793.87	3.57233	0.083839	42.6095	0	0	11.8954	433.202	5154.53	UP
106432981	106438319	Acy1	53	50	63	432	643	666	333.093	3.57011	0.186704	19.1217	1.66e-81	5.77e-80	11.8771	51.7946	614.392	UP
17962549	18019834	Gnat3	7	11	7	67	115	81	50.2024	3.55631	0.405382	8.77275	1.74e-18	1.21e-17	11.7641	8.0292	92.3756	UP
138799244	138863482	Pla2g5	4	1	7	48	41	32	23.1388	3.5384	0.575662	6.14666	7.91e-10	3.2e-09	11.6189	3.53603	42.7416	UP
35713086	35722356	Ecscr	4	2	9	55	53	42	28.6826	3.52538	0.512275	6.88181	5.91e-12	2.81e-11	11.5145	4.42018	52.945	UP
6934518	7004780	Mkx	4	5	6	45	59	48	29.1114	3.52037	0.497306	7.07888	1.45e-12	7.19e-12	11.4746	4.67115	53.5517	UP
98929773	99037351	Prkg2	1	0	1	4	7	9	3.83304	3.52035	1.37175	2.56632	0.0102783	0.0180029	11.4744	0.596261	7.06982	UP
95559657	95568023	Paqr9	1	0	1	5	8	7	3.81964	3.51565	1.36124	2.58268	0.00980366	0.0172536	11.4371	0.596261	7.04301	UP
112987802	112990777	Ccno	2	4	2	23	33	25	15.5484	3.50185	0.683361	5.12445	2.98e-07	9.58e-07	11.3282	2.59448	28.5024	UP
68273839	68363092	Fam169b	0	1	1	4	11	5	3.79528	3.49392	1.38303	2.52627	0.0115281	0.0199889	11.2661	0.61732	6.97323	UP
3962595	3988919	Tfpi2	15	9	14	90	146	141	72.3597	3.48975	0.338726	10.3026	6.86e-25	6.35e-24	11.2336	11.8315	132.888	UP
139082284	139092993	Nbl1	2	0	2	10	7	21	7.38546	3.46226	1.02547	3.37629	0.000734716	0.00157559	11.0216	1.19252	13.5784	UP
88956900	88962419	Bcl2a1a	544	430	564	4404	5558	5015	2881.63	3.46046	0.0831492	41.6175	0	0	11.0079	480.413	5282.85	UP
73099609	73113456	Six4	0	2	0	3	9	8	3.86259	3.44391	1.40405	2.45284	0.0141733	0.0241556	10.8823	0.700978	7.02419	UP
29395853	29544864	Atp13a4	2	2	3	25	26	16	12.8759	3.44089	0.739272	4.65443	3.25e-06	9.39e-06	10.8595	2.16033	23.5914	UP
102505750	102546239	Ky	1	7	7	37	56	50	27.5169	3.43506	0.52677	6.52098	6.98e-11	3.09e-10	10.8157	4.65067	50.3832	UP
48676129	48679114	Gimap9	4	0	3	18	21	27	12.7433	3.43299	0.76017	4.51609	6.3e-06	1.76e-05	10.8003	2.11821	23.3683	UP
61595492	61628565	Npffr1	0	1	4	19	19	8	8.79113	3.42126	0.933983	3.66308	0.000249196	0.000572031	10.7128	1.41781	16.1644	UP
3707218	3718097	Mefv	270	250	342	2540	2743	2817	1565.44	3.41652	0.0814386	41.9521	0	0	10.6776	267.825	2863.05	UP
42860370	42960780	Scml4	6	0	1	17	15	34	12.8796	3.41122	0.824546	4.13709	3.52e-05	9.01e-05	10.6385	2.24341	23.5159	UP
180176373	180225859	Lama5	1	1	0	9	6	4	3.69904	3.39389	1.37441	2.46935	0.0135358	0.0231524	10.5115	0.679919	6.71817	UP
95601803	95618487	F2r	61	90	94	562	887	832	440.306	3.39344	0.177476	19.1206	1.7e-81	5.88e-80	10.5082	76.7213	803.891	UP
111439081	111489118	Dclk3	27	38	50	309	408	343	204.552	3.3876	0.198049	17.1049	1.37e-65	3.66e-64	10.4657	35.5547	373.549	UP
21754123	21754503	H2bc15	1	0	5	25	19	9	10.1747	3.38023	0.883877	3.82432	0.000131131	0.000312473	10.4124	1.66358	18.6858	UP
5861947	5872088	Aebp1	4	1	3	25	6	41	14.1777	3.37902	0.82106	4.11544	3.86e-05	9.85e-05	10.4037	2.4687	25.8867	UP
61197112	61273438	Adamts14	4	0	1	14	20	12	8.86909	3.36692	0.909499	3.70194	0.000213954	0.000495244	10.3167	1.58455	16.1536	UP
142960343	142973185	Fscn1	9	7	11	55	94	95	47.1905	3.3588	0.403986	8.31415	9.24e-17	5.84e-16	10.2588	8.35343	86.0277	UP
88193891	88207032	Gata2	7	3	5	45	60	31	26.2098	3.35237	0.531187	6.3111	2.77e-10	1.17e-09	10.2133	4.69163	47.7279	UP
7569994	7613760	Il7	18	20	18	168	170	167	98.12	3.34828	0.265557	12.6085	1.9e-36	2.62e-35	10.1843	17.7425	178.497	UP
75409769	75422701	Serpinf1	15	23	18	158	183	165	98.1891	3.34758	0.269657	12.4142	2.19e-35	2.91e-34	10.1794	17.8057	178.573	UP
89909908	90026977	Rasgrf1	1	1	1	6	12	9	5.21392	3.34003	1.13165	2.95146	0.00316277	0.0061234	10.1262	0.94675	9.48109	UP
164192842	164258193	Bmx	3	13	14	71	83	112	51.7527	3.33857	0.403697	8.27001	1.34e-16	8.39e-16	10.116	9.28028	94.2251	UP
131069220	131086765	Siglec1	2738	3921	5019	34567	35258	33283	20023.1	3.33283	0.182453	18.2668	1.52e-74	4.8e-73	10.0758	3615.47	36430.6	UP
171250421	171260637	Adamts4	7	12	14	87	93	112	56.8064	3.33167	0.355352	9.37567	6.87e-21	5.37e-20	10.0677	10.2475	103.365	UP
26300964	26415254	Rnf144a	9	8	18	91	114	103	59.6095	3.33145	0.34276	9.71948	2.49e-22	2.09e-21	10.0662	10.5717	108.647	UP
68430953	68541896	Cabcoco1	1	0	2	7	9	10	5.02574	3.32951	1.15525	2.88206	0.00395079	0.00749058	10.0527	0.863092	9.18839	UP
80966376	80986771	Sall3	5	1	9	68	30	31	25.1264	3.329	0.592022	5.6231	1.88e-08	6.74e-08	10.0491	4.39912	45.8537	UP
35439155	35443773	H2-Q7	283	215	252	2680	2200	1817	1301.53	3.32886	0.213989	15.5562	1.44e-54	3.14e-53	10.0482	235.825	2367.23	UP
13466110	13489313	Nyx	0	0	2	5	7	5	3.2567	3.32839	1.44758	2.29928	0.0214893	0.0353879	10.0449	0.533662	5.97973	UP
143640664	143654614	B3galt2	1	1	2	12	10	13	6.81339	3.32632	0.984302	3.37937	0.000726534	0.00155855	10.0305	1.21358	12.4132	UP
43651070	43660161	Siglece	821	757	1052	7000	8000	8138	4495.81	3.32252	0.0670337	49.565	0	0	10.0041	816.488	8175.13	UP
91322075	91348306	Espnl	1	1	0	6	6	6	3.5218	3.3161	1.37261	2.41591	0.0156961	0.0265057	9.95969	0.679919	6.36369	UP
110844506	110856522	Prss46	47	64	91	528	616	618	342.298	3.31372	0.157876	20.9894	8.19e-98	3.57e-96	9.9433	62.1961	622.4	UP
145987870	146021720	Syde2	0	2	0	6	5	7	3.54441	3.30418	1.40579	2.3504	0.0187531	0.0312035	9.87773	0.700978	6.38784	UP
29937608	30017658	Pxdn	1	9	3	29	49	37	22.3543	3.29127	0.596358	5.51896	3.41e-08	1.2e-07	9.78976	4.28432	40.4242	UP
74383356	74610915	Rap1gap2	93	87	123	795	899	911	507.186	3.28861	0.12464	26.3848	2.05e-153	1.67e-151	9.7717	93.9497	920.422	UP
57940112	57962865	Sema7a	3	1	2	11	24	17	10.0562	3.28787	0.82733	3.97407	7.07e-05	0.000173923	9.76667	1.87244	18.2399	UP
164354070	164389095	Slpi	558	639	924	5097	6328	6515	3495.38	3.27466	0.158125	20.7093	2.86e-95	1.19e-93	9.67767	654.336	6336.43	UP
36049458	36079718	Morn5	0	1	1	5	6	6	3.3106	3.27411	1.39772	2.34247	0.0191567	0.031824	9.67395	0.61732	6.00388	UP
117966079	117970047	Socs3	958	987	1546	7980	10781	10518	5702.69	3.26523	0.166423	19.6201	1.04e-85	3.79e-84	9.61459	1074.05	10331.3	UP
19957054	20009145	Cp	106	76	119	758	1038	746	493.819	3.25805	0.14515	22.4461	1.4e-111	7.25e-110	9.56691	93.3096	894.328	UP
135818598	135833342	Lad1	0	5	1	20	19	13	10.178	3.25658	0.855332	3.80739	0.000140444	0.000333227	9.55713	2.01928	18.3366	UP
93201760	93334505	Tspan18	0	3	0	7	9	10	5.11993	3.23981	1.1833	2.73794	0.00618258	0.011299	9.44669	1.05147	9.18839	UP
73019008	73042073	Camkk1	2	2	3	14	20	24	11.3318	3.23753	0.761969	4.24891	2.15e-05	5.65e-05	9.43181	2.16033	20.5033	UP
111506286	111508645	Phlda1	145	197	273	1311	1748	1960	981.61	3.22392	0.250097	12.8907	5.08e-38	7.37e-37	9.34323	189.659	1773.56	UP
15371653	15426520	Sirpb1a	95	94	110	806	802	851	481.703	3.22079	0.125311	25.7023	1.1e-145	8.45e-144	9.323	93.5932	869.813	UP
81095068	81633154	Adgrv1	1	0	2	8	12	4	4.62571	3.20546	1.20258	2.66548	0.00768777	0.0137877	9.22441	0.863092	8.38832	UP
66344296	66361680	Stmn4	5	5	5	55	33	34	24.0062	3.20432	0.538233	5.9534	2.63e-09	1.01e-08	9.21713	4.73375	43.2786	UP
143828425	144781977	Sox5	10	3	14	104	64	47	42.0955	3.20274	0.456638	7.01375	2.32e-12	1.13e-11	9.20709	8.0814	76.1096	UP
129485244	129507165	Olr1	132	146	181	1095	1450	1186	728.709	3.20171	0.116202	27.553	4.07e-167	3.89e-165	9.20051	142.953	1314.46	UP
171917515	171953170	Slamf6	93	99	112	734	872	865	483.943	3.2014	0.128811	24.8535	2.37e-136	1.63e-134	9.19854	95.2205	872.665	UP
74409376	74435559	Vil1	0	2	2	10	8	14	6.30702	3.19495	1.02572	3.11483	0.00184052	0.00369541	9.15749	1.23464	11.3794	UP
54178981	54203860	Egln3	391	491	637	3854	4318	4030	2389.63	3.19204	0.0848728	37.6097	0	0	9.13901	470.869	4308.39	UP
167471309	168577231	Frmpd4	0	1	1	8	5	3	3.13744	3.18839	1.43617	2.22007	0.0264141	0.0426821	9.11595	0.61732	5.65755	UP
109669749	109722279	Fam20a	5	1	2	22	15	27	12.6545	3.18157	0.741613	4.29007	1.79e-05	4.75e-05	9.07296	2.5313	22.7776	UP
61180324	62382865	Ccser1	0	0	3	4	14	5	4.39435	3.18046	1.28768	2.46992	0.0135145	0.0231189	9.06598	0.800493	7.98822	UP
103263433	103303278	Ehf	1	3	2	22	14	12	9.45835	3.17453	0.836578	3.79466	0.000147847	0.000350167	9.02875	1.91456	17.0021	UP
115729131	115762410	Tmem40	1	3	4	17	18	28	12.4021	3.17344	0.733205	4.32818	1.5e-05	4.03e-05	9.02196	2.44822	22.356	UP
60212080	60247820	Gm4951	1	2	3	20	17	10	9.20172	3.15953	0.841284	3.7556	0.000172925	0.000406155	8.93536	1.8309	16.5725	UP
165405028	165473230	Slc13a3	55	51	97	386	676	522	309.343	3.15759	0.198291	15.924	4.32e-57	9.99e-56	8.92338	61.8762	556.809	UP
69075683	69289989	Epb41l3	81	97	125	650	954	777	466.16	3.15472	0.14862	21.2267	5.41e-100	2.47e-98	8.90562	94.0351	838.286	UP
83932857	84086502	Cemip	19	13	19	115	145	140	78.5339	3.15225	0.29027	10.8597	1.79e-27	1.85e-26	8.89042	15.8853	141.182	UP
19875742	19887965	Ceacam19	129	101	165	924	1070	1084	604.661	3.14984	0.118848	26.5031	8.92e-155	7.3e-153	8.87558	121.923	1087.4	UP
10782240	10785536	Socs1	89	71	97	521	736	744	393.12	3.141	0.16081	19.5323	5.83e-85	2.09e-83	8.82137	80.0866	706.153	UP
60895350	60936571	Gm49391	0	1	2	3	11	9	4.47374	3.13972	1.22422	2.56467	0.0103275	0.0180821	8.8135	0.884151	8.06333	UP
43634707	43649295	Ceacam18	2	10	9	45	53	65	32.1245	3.13953	0.473293	6.63337	3.28e-11	1.49e-10	8.81238	6.56523	57.6838	UP
51987148	52107189	Stat4	23	24	42	251	209	222	134.344	3.13307	0.230735	13.5787	5.36e-42	8.61e-41	8.77298	27.1955	241.493	UP
54023405	54068388	Tnfaip8l3	98	120	147	825	1082	918	554.617	3.1323	0.127826	24.5045	1.32e-132	8.82e-131	8.76834	113.567	995.668	UP
11536801	11558467	Ms4a4d	5	0	4	39	15	13	13.2671	3.10476	0.782434	3.96808	7.25e-05	0.000178118	8.60255	2.71447	23.8197	UP
48045153	48086447	Nr4a3	15	3	9	62	60	82	40.3627	3.10392	0.432574	7.17546	7.21e-13	3.64e-12	8.5975	8.39439	72.331	UP
93015464	93101951	Kif1a	18	28	31	164	215	205	115.036	3.10332	0.246998	12.5642	3.32e-36	4.54e-35	8.59393	24.0152	206.057	UP
70723720	70751186	Pde4c	1	0	1	4	6	5	2.93893	3.1033	1.43948	2.15584	0.031096	0.0495177	8.59381	0.596261	5.28159	UP
164960802	164999731	Slc12a5	20	20	19	134	159	155	88.4304	3.09866	0.270448	11.4575	2.16e-30	2.46e-29	8.56625	18.6682	158.193	UP
127838876	128123873	Acoxl	1	2	3	14	19	12	8.8231	3.09301	0.838137	3.69034	0.000223957	0.000517496	8.53274	1.8309	15.8153	UP
44394796	44482428	Cfap44	8	1	7	48	36	35	23.4956	3.09246	0.541538	5.71051	1.13e-08	4.12e-08	8.52947	4.85375	42.1374	UP
12031787	12041317	Olfr1423	2	1	0	10	6	7	4.58738	3.08769	1.18188	2.61253	0.00898747	0.0159164	8.50132	1.00935	8.1654	UP
6399340	6415216	Rasgrp2	7	8	14	53	82	80	42.3283	3.08111	0.399486	7.71268	1.23e-14	6.93e-14	8.46265	8.84556	75.811	UP
137061504	137072268	Serpine1	89	153	202	787	1255	1239	646.862	3.0787	0.338324	9.09985	9.05e-20	6.69e-19	8.44853	136.844	1156.88	UP
127718106	127732166	Ctf2	2	2	4	24	22	13	11.609	3.07448	0.738442	4.16347	3.13e-05	8.09e-05	8.42386	2.42716	20.7909	UP
59740842	59746752	1700014D04Rik	0	1	2	6	11	5	4.2885	3.07201	1.21216	2.53434	0.011266	0.019583	8.40945	0.884151	7.69285	UP
34241090	34255590	Acta2	59	89	95	538	535	713	354.504	3.06118	0.176446	17.3491	2e-67	5.51e-66	8.34655	75.9788	633.029	UP
117251951	117268582	Tmem53	4	0	1	7	14	16	7.31972	3.05659	0.972876	3.14181	0.00167905	0.00339961	8.32006	1.58455	13.0549	UP
11404770	11427246	Ms4a4c	111	113	160	1107	874	805	552.333	3.04831	0.142139	21.446	4.98e-102	2.32e-100	8.2724	118.865	985.802	UP
85526602	85552178	AC147806.2	5	1	5	29	19	31	15.7156	3.04778	0.647975	4.70354	2.56e-06	7.49e-06	8.26937	3.33179	28.0995	UP
100006172	100034728	Chrdl2	1	3	3	18	18	15	10.0925	3.04683	0.777322	3.91965	8.87e-05	0.000215448	8.26396	2.18139	18.0036	UP
7362815	7385464	Unc93a2	0	0	5	15	8	11	6.71259	3.04185	1.03478	2.93961	0.00328627	0.00633846	8.23549	1.33416	12.091	UP
113776374	114067046	Sdk2	2	1	1	18	6	5	5.79756	3.03482	1.07953	2.81125	0.00493492	0.00918712	8.19545	1.27618	10.3189	UP
30889471	30929863	Ptges	562	582	733	3973	5216	4400	2686.93	3.03446	0.0807995	37.5555	0	0	8.19342	584.711	4789.14	UP
74994877	74998031	Ly6a	226	176	351	2044	1634	1642	1056.63	3.03158	0.211814	14.3124	1.83e-46	3.29e-45	8.17705	229.795	1883.47	UP
51388412	51396738	Mgarp	13	26	21	160	151	124	86.3015	3.03068	0.285836	10.6029	2.89e-26	2.84e-25	8.17196	18.9988	153.604	UP
154307227	154320646	Bpifb9b	0	2	1	8	12	2	4.31559	3.02227	1.25768	2.40304	0.0162592	0.0273523	8.12443	0.967809	7.66337	UP
34598500	34775473	Cald1	15	16	23	116	116	152	76.3834	3.02016	0.296867	10.1734	2.61e-24	2.37e-23	8.11257	16.6864	136.08	UP
84275095	84675275	Bnc2	6	19	10	87	81	85	50.4114	3.017	0.378742	7.96584	1.64e-15	9.69e-15	8.0948	11.3042	89.5185	UP
119322466	119415521	Ccdc30	2	1	0	5	9	8	4.37658	3.01286	1.19453	2.52222	0.0116616	0.020194	8.07165	1.00935	7.74381	UP
120034605	120052194	Gm21188	129	148	161	1181	1025	919	621.083	3.01279	0.126986	23.7254	1.97e-124	1.2e-122	8.07124	137.329	1104.84	UP
63943673	63950732	Sox7	9	4	7	38	48	56	28.2229	3.00994	0.476534	6.31631	2.68e-10	1.13e-09	8.05529	6.23464	50.2112	UP
17843323	17855205	Has1	1	4	2	24	11	15	10.0296	3.00758	0.812456	3.70184	0.00021404	0.000495357	8.04216	2.26505	17.7942	UP
114833081	114932100	Itga2	3	4	8	34	29	41	20.7157	2.99697	0.550702	5.4421	5.27e-08	1.82e-07	7.98324	4.52489	36.9066	UP
84369839	84696221	Dner	361	391	422	2444	3141	2718	1647.92	2.99404	0.0910061	32.8993	2.25e-237	3.87e-235	7.96703	368.568	2927.28	UP
131039632	131043088	Gfra4	29	31	56	262	283	257	159.267	2.98263	0.203199	14.6784	8.87e-49	1.69e-47	7.90427	35.3612	283.174	UP
119937606	119967793	Ttc21a	23	40	53	233	281	283	158.613	2.96948	0.216855	13.6934	1.11e-42	1.82e-41	7.83255	35.7385	281.487	UP
122219496	122222824	Chp2	3	3	3	25	20	17	12.3821	2.96112	0.693843	4.26772	1.97e-05	5.22e-05	7.78731	2.84025	21.9239	UP
98630840	98644529	Cacnb3	19	21	33	153	151	193	99.2606	2.96083	0.261984	11.3016	1.29e-29	1.43e-28	7.78574	22.4249	176.096	UP
33969073	34573532	Kalrn	11	8	7	53	66	61	35.9031	2.95967	0.413593	7.15599	8.31e-13	4.18e-12	7.77946	8.29546	63.5107	UP
72441866	72530750	Lrrc9	4	9	3	32	44	36	22.3611	2.95551	0.540524	5.46787	4.55e-08	1.58e-07	7.75707	5.27261	39.4495	UP
120026439	120027011	Gm36079	29	32	23	201	172	206	116.045	2.95388	0.248217	11.9004	1.18e-32	1.44e-31	7.7483	26.9062	205.184	UP
128296139	128298752	Il23a	0	5	0	10	14	12	7.21843	2.95384	1.00782	2.93091	0.00337971	0.00650354	7.74806	1.75244	12.6844	UP
118972047	118995211	Gprc5b	13	10	20	106	106	79	57.8812	2.94942	0.330601	8.92137	4.61e-19	3.31e-18	7.72436	13.1241	102.638	UP
102799579	102819700	Gjc1	2	2	2	10	14	17	8.19515	2.94931	0.85077	3.46663	0.000527019	0.00115349	7.72378	1.8935	14.4968	UP
82650433	82690650	Glt8d2	10	12	9	62	82	68	42.3006	2.94011	0.381158	7.71361	1.22e-14	6.88e-14	7.67469	9.90165	74.6995	UP
143267431	143299564	Pdpn	3651	4487	5926	26294	33387	33513	18630.5	2.91692	0.161667	18.0428	8.98e-73	2.73e-71	7.55234	4356.63	32904.3	UP
85927681	85946206	Ascl4	5	6	3	31	37	26	18.8236	2.90353	0.567203	5.11903	3.07e-07	9.84e-07	7.48254	4.55058	33.0966	UP
92827291	92853420	Mmp2	412	395	502	2338	3225	3035	1720.29	2.89414	0.0990124	29.2301	8.05e-188	8.9e-186	7.43401	408.117	3032.46	UP
21831767	21832196	Hist1h4n	2	2	0	7	9	11	5.45535	2.89164	1.05682	2.73616	0.00621617	0.011351	7.42111	1.35984	9.55086	UP
96171246	96911093	Tenm4	2	2	2	27	5	7	7.91867	2.88852	0.959472	3.01053	0.00260793	0.00511863	7.4051	1.8935	13.9438	UP
83703991	83706268	Wfdc17	777	681	852	4240	5891	4965	3020.19	2.88217	0.0884246	32.5946	4.88e-233	8.1e-231	7.37258	721.99	5318.38	UP
101419277	101466995	Ak4	266	370	483	2538	2443	2218	1444.95	2.87517	0.110507	26.018	3.1e-149	2.45e-147	7.33688	346.189	2543.71	UP
83512905	83536265	Actg2	1	1	2	9	0	16	5.12575	2.87304	1.2551	2.28909	0.0220739	0.0362785	7.32609	1.21358	9.03791	UP
78041947	78063622	Dnmt3l	113	164	171	749	1024	1127	582.395	2.87093	0.158883	18.0694	5.55e-73	1.69e-71	7.31535	140.334	1024.46	UP
45335290	45338974	Hrc	8	15	18	81	104	79	52.8311	2.86895	0.343079	8.36235	6.15e-17	3.91e-16	7.30532	12.6957	92.9664	UP
10789341	10830058	Cd6	0	2	3	9	18	5	6.32103	2.86533	1.01492	2.8232	0.00475467	0.0088827	7.28702	1.50147	11.1406	UP
129929249	129957115	Spocd1	2	1	1	7	12	7	5.19606	2.86159	1.05264	2.7185	0.00655789	0.0119225	7.26818	1.27618	9.11594	UP
72662346	72749852	Nedd4	3	10	17	67	58	64	37.9791	2.86141	0.420939	6.79768	1.06e-11	4.98e-11	7.26726	9.02931	66.9288	UP
63214004	63334991	Col27a1	143	175	173	879	1087	1198	636.444	2.86074	0.136335	20.9832	9.34e-98	4.06e-96	7.26387	154.606	1118.28	UP
62346569	62350262	Ndn	2	1	3	9	16	13	7.58679	2.85568	0.872788	3.2719	0.00106827	0.00223244	7.23842	1.80984	13.3637	UP
61684091	61709951	Fam83g	6	12	11	54	66	65	37.219	2.85043	0.401959	7.09136	1.33e-12	6.58e-12	7.21217	9.11759	65.3204	UP
73679745	73704865	Slc6a19	15	22	25	90	151	153	79.1262	2.84754	0.306532	9.28954	1.55e-20	1.19e-19	7.19773	19.323	138.929	UP
172581758	172590568	Slamf8	100	92	59	467	647	527	329.443	2.84278	0.3318	8.56775	1.06e-17	7.07e-17	7.17403	80.931	577.955	UP
34627834	34653486	Pxdc1	369	442	543	2576	3233	2721	1714.17	2.83538	0.0900623	31.4824	1.51e-217	2.21e-215	7.13729	421.365	3006.98	UP
174011998	174031810	Ifi205	22	19	31	184	127	137	90.5052	2.83061	0.275895	10.2597	1.07e-24	9.87e-24	7.11373	22.1785	158.832	UP
63344560	63348163	Orm1	77	39	46	303	397	328	206.77	2.8302	0.21384	13.2351	5.5e-40	8.35e-39	7.11173	51.3094	362.231	UP
173673675	173698395	Ifi208	8	10	8	64	41	58	33.099	2.8249	0.436858	6.46639	1e-10	4.39e-10	7.08563	8.27498	57.9229	UP
43568098	43612201	Pla2g7	9447	7235	9413	51750	61257	50285	32865.9	2.81896	0.0750784	37.5469	0	0	7.05655	8159.59	57572.3	UP
121343076	121365775	Slc6a12	101	71	115	445	506	812	357.242	2.8147	0.321283	8.76081	1.94e-18	1.35e-17	7.03571	88.8427	625.64	UP
21816885	21845772	Zfp820	7	8	7	62	34	40	27.6441	2.80581	0.483018	5.80892	6.29e-09	2.35e-08	6.99253	6.97774	48.3104	UP
15495751	15575065	Sirpb1b	173	190	290	1322	1331	1328	804.159	2.80016	0.103264	27.1166	6.28e-162	5.78e-160	6.96519	200.965	1407.35	UP
28700164	28813165	Ak8	28	39	27	154	241	191	118.139	2.79784	0.255495	10.9507	6.6e-28	6.92e-27	6.95399	30.0975	206.181	UP
5591860	5775467	Zeb1	78	50	80	426	424	421	256.95	2.79592	0.15887	17.5988	2.51e-69	7.11e-68	6.94474	64.5665	449.333	UP
121911253	121915781	Gpr18	114	106	157	779	801	720	464.438	2.79487	0.117499	23.7863	4.63e-125	2.83e-123	6.93969	116.599	812.276	UP
90891241	90893115	Cxcl1	521	619	920	3316	4701	4442	2513.9	2.79199	0.196904	14.1795	1.23e-45	2.16e-44	6.92583	634.07	4393.73	UP
23697635	23698454	H4c3	1	0	5	15	12	8	7.01024	2.79179	0.94842	2.94362	0.00324401	0.00626698	6.92487	1.66358	12.3569	UP
26994416	27002329	Hesx1	3	2	3	13	25	11	9.80637	2.78469	0.776731	3.58514	0.0003369	0.000757882	6.89088	2.48976	17.123	UP
11516512	11531256	Ms4a6b	2536	2092	2780	14880	16140	13967	9093.87	2.78109	0.0573511	48.4923	0	0	6.87371	2310.45	15877.3	UP
95385362	95417180	Socs2	26	21	20	110	152	147	82.7755	2.77878	0.279098	9.95628	2.37e-23	2.07e-22	6.8627	21.2621	144.289	UP
107296026	107302784	Cish	65	86	79	374	476	551	283.986	2.77849	0.183253	15.1621	6.31e-52	1.3e-50	6.86136	72.6346	495.338	UP
114953096	115101964	Itga1	60	69	97	453	445	456	274.336	2.77103	0.152173	18.2098	4.32e-74	1.34e-72	6.82597	69.8321	478.839	UP
77729039	77736382	Apol9b	2	1	4	18	8	15	8.34851	2.76945	0.846609	3.27123	0.0010708	0.00223703	6.81849	2.07667	14.6204	UP
69424340	69586065	Lrp2	0	4	6	18	19	22	11.9411	2.767	0.71987	3.84375	0.000121169	0.000289827	6.80691	3.00294	20.8793	UP
28258851	28680077	Glis3	70	102	90	508	626	454	320.983	2.76585	0.166062	16.6556	2.76e-62	7.03e-61	6.80151	82.8248	559.141	UP
139821632	139871677	Morc4	16	31	38	139	218	145	101.302	2.74313	0.275591	9.95361	2.43e-23	2.13e-22	6.69519	26.2756	176.328	UP
54361109	54391037	Postn	18	4	4	48	7	99	31.9617	2.72896	1.18442	2.30405	0.0212198	0.0349744	6.62978	8.39902	55.5243	UP
35772343	35803003	Zfp507	2	0	2	11	8	4	4.65348	2.72727	1.12336	2.42778	0.0151918	0.0257229	6.62199	1.19252	8.11444	UP
48232768	48246924	Trem1	1707	2336	2861	12632	13738	13804	8170.59	2.72681	0.162209	16.8105	2.05e-63	5.33e-62	6.61989	2144.48	14196.7	UP
26309048	26409576	Marchf11	1	6	2	10	26	18	10.9426	2.72209	0.776507	3.50556	0.000455648	0.00100541	6.59829	2.96603	18.9192	UP
35821684	35822923	Ier3	735	819	1235	4344	5775	5923	3261.26	2.72086	0.18139	15.0001	7.33e-51	1.47e-49	6.59267	858.718	5663.81	UP
144264526	144358112	Baiap2l1	89	67	86	358	519	528	285.771	2.71374	0.177695	15.2719	1.18e-52	2.48e-51	6.56019	75.7495	495.792	UP
119237362	119249527	Spint1	1	0	4	2	21	5	5.51682	2.71265	1.17156	2.31542	0.0205902	0.0339873	6.55523	1.39675	9.63689	UP
120141648	120202130	Irak3	3122	2649	3520	17065	18435	17744	10852.6	2.69944	0.0499688	54.0226	0	0	6.4955	2896.17	18809	UP
130253495	130279205	Serinc2	6	7	14	42	68	43	30.9352	2.69484	0.443285	6.07925	1.21e-09	4.81e-09	6.47482	8.16564	53.7048	UP
57358691	57483527	Adgre1	63334	59540	77535	358553	420424	366307	233225	2.69437	0.0438196	61.4878	0	0	6.47271	62421	404030	UP
122160700	122179027	Trim69	5	1	0	12	8	15	7.22956	2.68992	0.953968	2.81972	0.00480661	0.00897215	6.45277	1.99764	12.4615	UP
35424850	35430055	H2-Q6	395	355	387	2683	2180	1656	1330.5	2.6874	0.220443	12.1909	3.48e-34	4.46e-33	6.44151	357.812	2303.19	UP
77205107	77211471	Spink2	10	7	8	36	55	51	28.9649	2.67807	0.446434	5.99879	1.99e-09	7.76e-09	6.39998	7.88237	50.0475	UP
43472904	43490075	Iglon5	34	18	39	170	174	164	103.699	2.67168	0.240252	11.1203	9.99e-29	1.08e-27	6.37169	27.9158	179.483	UP
90668978	90670035	S100a8	323	417	388	1911	2336	2141	1305.04	2.66777	0.108209	24.6539	3.34e-134	2.25e-132	6.35447	356.09	2253.99	UP
137852147	137858106	Pilrb1	595	578	652	2987	3422	3817	2094.33	2.66134	0.0932704	28.5336	4.49e-179	4.65e-177	6.32621	572.567	3616.08	UP
96943482	97018843	Spsb4	52	56	55	259	344	309	186.507	2.65557	0.186483	14.2403	5.15e-46	9.18e-45	6.30097	51.4334	321.581	UP
75093621	75100589	Hmox1	19219	22670	28977	106630	155031	131340	80217.2	2.65295	0.163029	16.2729	1.54e-59	3.78e-58	6.28952	22008.9	138426	UP
108370957	108539617	Eml1	3	0	1	8	3	11	4.56791	2.65096	1.16568	2.27418	0.0229551	0.0376197	6.28083	1.25512	7.8807	UP
26457903	26516663	Notch1	4190	3552	4618	22468	24046	22035	14032.1	2.65009	0.049857	53.1537	0	0	6.27705	3857.47	24206.8	UP
13051014	13052296	Gpr31b	41	49	72	288	318	284	182.025	2.64585	0.180658	14.6456	1.44e-48	2.72e-47	6.25866	49.8924	314.157	UP
59783897	59787645	Pld6	4	1	3	13	16	15	8.99831	2.64449	0.779645	3.39191	0.000694069	0.00149291	6.25274	2.4687	15.5279	UP
117096075	117116101	Ptch2	2	2	1	9	10	9	5.75526	2.64339	0.963933	2.74229	0.00610117	0.011164	6.24798	1.62667	9.88386	UP
121426497	121458207	Cnn3	1	0	3	6	4	11	4.31467	2.64289	1.16783	2.26308	0.0236309	0.0385794	6.2458	1.12992	7.49941	UP
45079183	45108534	Jaml	2	1	11	30	18	25	14.9453	2.63922	0.674647	3.91201	9.15e-05	0.000221978	6.22996	3.94449	25.9461	UP
171018920	171029761	Fcgr4	141	160	224	898	1057	917	587.706	2.6375	0.111324	23.6921	4.35e-124	2.63e-122	6.22251	162.298	1013.11	UP
134396318	134438736	Bcl2l14	0	1	3	9	3	9	4.33327	2.63717	1.17425	2.24583	0.0247149	0.0402204	6.22112	1.15098	7.51556	UP
120729489	120732114	Cbr2	125	93	160	724	755	576	420.597	2.63084	0.138302	19.0224	1.11e-80	3.76e-79	6.19387	116.467	724.727	UP
59276913	59297522	Phf11a	45	28	58	241	222	236	143.741	2.61031	0.207542	12.5772	2.82e-36	3.85e-35	6.10634	40.1142	247.367	UP
28948919	28953713	Sox4	318	275	364	1408	1971	1778	1058.11	2.60829	0.107521	24.2583	5.41e-130	3.53e-128	6.09779	298.27	1817.94	UP
44485049	44558897	Boc	14	16	17	55	110	87	51.6485	2.59296	0.356716	7.26899	3.62e-13	1.87e-12	6.03336	14.756	88.5411	UP
137892932	137921619	Cyp3a13	3	1	2	11	12	9	6.57629	2.59286	0.898874	2.88456	0.00391957	0.0074431	6.03293	1.87244	11.2801	UP
71520120	71525711	Ccdc194	11	8	11	50	45	64	32.8883	2.59149	0.415657	6.23468	4.53e-10	1.87e-09	6.02721	9.36278	56.4138	UP
37233036	37363569	Grhl2	3	3	4	22	19	12	10.9004	2.58773	0.706692	3.66175	0.000250503	0.000574732	6.0115	3.10708	18.6938	UP
5885355	7411526	Rbfox1	38	29	32	138	191	199	108.814	2.58748	0.246577	10.4936	9.24e-26	8.91e-25	6.01049	31.2211	186.407	UP
149896283	149955043	Spsb1	389	432	571	2292	2791	2282	1514.02	2.58631	0.0860078	30.0706	1.17e-198	1.47e-196	6.0056	431.92	2596.13	UP
87435773	87500678	Fcrl5	2	2	6	19	20	13	10.638	2.58594	0.719306	3.59505	0.000324332	0.000731097	6.00406	2.96082	18.3151	UP
92775619	93081618	Cfap54	1	3	4	12	15	15	8.639	2.58425	0.788838	3.27602	0.00105281	0.00220326	5.99704	2.44822	14.8298	UP
135369576	135398227	Ncmap	7	6	7	37	17	51	21.9138	2.58353	0.559471	4.6178	3.88e-06	1.11e-05	5.99403	6.27676	37.5508	UP
58932090	59024549	Fam13a	305	304	436	1544	1997	1953	1131.23	2.5815	0.102051	25.2962	3.52e-141	2.54e-139	5.9856	323.363	1939.1	UP
40225080	40317257	Il1r1	207	120	187	1001	907	791	556.95	2.57415	0.14362	17.9233	7.75e-72	2.3e-70	5.95522	160.148	953.752	UP
106892825	107231909	Dock3	6	4	9	41	20	37	20.3552	2.57394	0.547375	4.70234	2.57e-06	7.53e-06	5.95434	5.78001	34.9304	UP
79794197	79861180	Serpine2	42	59	89	261	417	314	203.537	2.57394	0.208472	12.3466	5.08e-35	6.66e-34	5.95432	58.2629	348.811	UP
7878262	7883432	Pim2	280	258	347	1332	1772	1543	956.671	2.57293	0.0994953	25.8598	1.89e-147	1.48e-145	5.95017	275.257	1638.09	UP
110857967	110864629	Prss50	32	33	38	177	183	178	111.184	2.56451	0.2202	11.6463	2.4e-31	2.82e-30	5.91554	32.2475	190.121	UP
116586432	116597680	Aanat	1	0	8	21	17	6	8.97326	2.56245	0.908464	2.82064	0.00479283	0.00894895	5.90709	2.46408	15.4824	UP
70245100	70285968	Slc16a9	2	7	2	18	27	14	12.166	2.55682	0.70846	3.60898	0.000307406	0.000695899	5.88407	3.64594	20.6861	UP
13060504	13131694	Plagl1	12	9	23	82	63	79	46.3497	2.55608	0.359463	7.11083	1.15e-12	5.74e-12	5.88108	13.2447	79.4547	UP
122426477	122461137	Slc28a2	388	315	452	2377	1816	1754	1232.14	2.55179	0.116687	21.8687	5.16e-106	2.54e-104	5.86363	358.83	2105.46	UP
23681467	23683948	H2ac6	2	4	10	31	23	26	16.5446	2.54044	0.591164	4.29735	1.73e-05	4.61e-05	5.81765	4.72913	28.36	UP
52504380	52531279	Diras2	1	3	7	21	17	17	11.3592	2.53842	0.702782	3.61196	0.000303889	0.000688408	5.80953	3.24871	19.4697	UP
157506728	157568425	Sec16b	2	1	4	9	11	15	7.23686	2.53414	0.861245	2.94241	0.00325665	0.00628955	5.79231	2.07667	12.397	UP
23763666	23764406	H1f1	3	5	13	49	31	24	21.5139	2.52895	0.550464	4.59422	4.34e-06	1.24e-05	5.77152	6.20954	36.8183	UP
10252305	10321024	Otc	4	5	4	18	16	32	13.8133	2.5211	0.645697	3.90445	9.44e-05	0.000228776	5.74018	4.13749	23.4891	UP
40859754	40960892	Gcnt2	1137	1408	1901	6851	7911	7442	4607.21	2.51004	0.0877638	28.5999	6.74e-180	7.1e-178	5.69634	1375.3	7839.12	UP
60934155	60936625	Ctla2a	152	184	248	839	1104	980	605.68	2.50873	0.122561	20.4692	4.05e-93	1.64e-91	5.69119	180.737	1030.62	UP
57611034	58133343	Atrnl1	353	326	356	1660	1761	1781	1082.1	2.50357	0.0891318	28.0883	1.36e-173	1.37e-171	5.67085	325.54	1838.65	UP
32458083	32472589	Gm35060	6	9	7	32	31	47	23.0186	2.49634	0.495766	5.03533	4.77e-07	1.5e-06	5.64254	6.9988	39.0385	UP
59316735	59344394	Igsf10	5	5	5	21	28	26	15.5937	2.49486	0.577125	4.32291	1.54e-05	4.13e-05	5.63674	4.73375	26.4536	UP
14886273	14900770	Car2	7	9	5	43	36	27	22.1165	2.49369	0.507075	4.9178	8.75e-07	2.68e-06	5.63217	6.79457	37.4385	UP
165055627	165072948	Cd40	251	269	330	1315	1414	1486	877.604	2.49218	0.093701	26.5971	7.33e-156	6.15e-154	5.62627	265.023	1490.19	UP
10006467	10039072	Tnfsf13b	748	943	1103	3478	5246	5165	2884.86	2.49131	0.207709	11.9943	3.81e-33	4.76e-32	5.6229	871.239	4898.48	UP
45339122	45367019	Ppfia3	138	135	217	703	876	831	500.61	2.48927	0.124394	20.0113	4.39e-89	1.68e-87	5.61495	150.68	850.54	UP
23575763	23577011	H3c4	13	14	25	77	77	100	52.9322	2.48717	0.330608	7.52303	5.35e-14	2.9e-13	5.60678	15.8602	90.0043	UP
5383386	5433022	Asb4	0	2	3	10	7	7	5.0026	2.47126	1.03938	2.37763	0.0174243	0.0291533	5.54526	1.50147	8.50373	UP
51749765	51916071	Myo1b	1241	1129	1583	6459	6987	5843	4016.39	2.47071	0.0598455	41.2849	0	0	5.54318	1226.92	6805.86	UP
4747306	4760517	Peg10	43	67	70	283	299	298	183.665	2.46918	0.183586	13.4497	3.09e-41	4.87e-40	5.5373	56.3264	311.004	UP
60376027	60392634	Iigp1	22	21	24	130	102	95	68.3659	2.46668	0.289289	8.5267	1.51e-17	9.98e-17	5.5277	21.0117	115.72	UP
120854816	120896579	Rims3	378	349	510	1898	2154	1954	1251.44	2.46531	0.0767117	32.1374	1.33e-226	2.05e-224	5.52246	382.929	2119.96	UP
77907722	77970563	Trpm2	1594	1691	2166	8476	9382	8502	5500.73	2.45607	0.0542242	45.2948	0	0	5.48722	1695.74	9305.72	UP
83709015	83711348	Wfdc18	5	1	2	10	15	14	8.1395	2.45402	0.819188	2.99568	0.00273837	0.00535328	5.47941	2.5313	13.7477	UP
152393611	152398063	Sox12	23	34	37	134	178	142	94.6374	2.44897	0.247438	9.89728	4.28e-23	3.72e-22	5.46025	29.3663	159.909	UP
105292643	105351139	Mrc2	3	3	2	13	14	12	8.16863	2.44796	0.789714	3.0998	0.0019365	0.00387145	5.45643	2.57342	13.7638	UP
123263996	123741204	Tafa2	15	34	35	121	156	127	84.2739	2.44453	0.277218	8.81808	1.16e-18	8.2e-18	5.4435	26.1972	142.351	UP
60911780	60918561	Arsi	1	0	4	5	10	8	4.73945	2.44424	1.08391	2.25502	0.0241319	0.0393344	5.4424	1.39675	8.08214	UP
137821952	137836281	Pilra	3853	4290	4996	18809	22554	21825	13207.7	2.44222	0.0692601	35.2617	2.27e-272	4.94e-270	5.43479	4105.98	22309.4	UP
131219223	131247362	Klra2	1439	1609	2247	8273	8503	8291	5248.18	2.43428	0.0712826	34.1497	1.35e-255	2.8e-253	5.40494	1637.56	8858.8	UP
123170824	123216038	Cdcp1	1	2	3	10	6	12	5.90434	2.42657	0.941865	2.57635	0.00998508	0.0175171	5.37614	1.8309	9.97779	UP
129458359	129536602	F830045P16Rik	3	0	3	10	11	7	5.82291	2.42586	0.961622	2.52268	0.0116465	0.020173	5.3735	1.78878	9.85705	UP
43818885	43843986	Bst1	660	617	842	3240	3564	3204	2095.65	2.42282	0.0608944	39.7872	0	0	5.36217	658.347	3532.96	UP
58278326	58380259	Aox2	7	11	16	49	50	60	33.3632	2.41965	0.402873	6.00598	1.9e-09	7.44e-09	5.35041	10.4307	56.2957	UP
84246278	84410176	Arnt2	81	100	121	315	582	530	298.189	2.41829	0.198131	12.2055	2.9e-34	3.75e-33	5.34537	94.0193	502.36	UP
32659119	32685293	3425401B19Rik	1	4	3	10	15	13	7.95855	2.41816	0.812506	2.97617	0.00291873	0.00568159	5.34488	2.53188	13.3852	UP
109575128	109579172	Hp	326	396	434	1585	1959	1909	1143.52	2.41358	0.101442	23.7928	3.97e-125	2.44e-123	5.32795	361.992	1925.05	UP
138454314	138460123	Camk2n1	2	2	8	16	27	12	11.368	2.41164	0.714727	3.37421	0.000740278	0.00158604	5.32078	3.49449	19.2415	UP
4003904	4008445	Gng11	1321	1282	1790	6093	7582	6871	4305.12	2.41077	0.0674661	35.733	1.21e-279	2.88e-277	5.31757	1362.13	7248.1	UP
124624625	124636085	C1s2	8	10	9	41	43	42	26.5331	2.39579	0.437993	5.46992	4.5e-08	1.57e-07	5.26264	8.54181	44.5243	UP
90603076	90640657	Rassf6	15	23	52	124	124	158	85.3592	2.39449	0.303086	7.90037	2.78e-15	1.62e-14	5.25791	26.8779	143.84	UP
22043214	22043676	H2bc11	1	4	3	12	11	14	7.82294	2.38644	0.815424	2.92662	0.00342669	0.00658632	5.22864	2.53188	13.114	UP
81036416	81214040	Pdgfc	208	170	220	829	960	945	576.213	2.37208	0.108311	21.9007	2.56e-106	1.26e-104	5.17688	186.807	965.618	UP
142530342	142550149	Gbp7	758	604	885	3281	3608	3336	2154	2.37032	0.0668688	35.4473	3.2e-275	7.19e-273	5.17055	697.549	3610.45	UP
4345814	4441105	Hormad2	5	4	1	19	18	10	9.9335	2.3686	0.755572	3.13485	0.00171944	0.0034729	5.16441	3.31594	16.5511	UP
3390683	3415648	Cacng8	13	9	17	57	57	62	37.1203	2.36611	0.371702	6.3656	1.95e-10	8.31e-10	5.15548	11.9731	62.2674	UP
75839868	75850154	Glrx	7984	10001	12452	42238	50004	45423	29019.1	2.36075	0.130118	18.1432	1.45e-73	4.48e-72	5.13638	9457.99	48580.2	UP
118606690	118901003	Itga9	281	300	255	1376	1374	1087	809.866	2.35657	0.130759	18.0223	1.3e-72	3.94e-71	5.12151	265.758	1353.97	UP
49787688	49948849	Lypd6b	1	2	3	8	13	6	5.64125	2.35482	0.951618	2.47454	0.0133408	0.0228482	5.11529	1.8309	9.45161	UP
32144268	32588192	Plxna4	2	11	0	18	39	7	13.3615	2.35242	0.871519	2.69922	0.00695029	0.0125876	5.1068	4.51424	22.2087	UP
106453291	106464012	Pcbp4	120	102	147	523	556	578	350.154	2.35217	0.12842	18.3163	6.13e-75	1.94e-73	5.10593	114.506	585.802	UP
13981699	13986888	Ifitm7	0	3	5	12	8	15	7.42356	2.35045	0.876215	2.6825	0.00730746	0.0131733	5.09982	2.38562	12.4615	UP
72451638	72489904	Spns2	17	9	16	46	89	54	39.6301	2.34525	0.393451	5.96073	2.51e-09	9.71e-09	5.0815	13.024	66.2362	UP
105687809	105828160	Col6a6	8	15	14	59	69	39	35.1692	2.34502	0.406388	5.7704	7.91e-09	2.93e-08	5.08067	11.6284	58.71	UP
105413571	105464086	Lrrc36	2	6	11	24	33	26	17.4608	2.33107	0.562798	4.14194	3.44e-05	8.83e-05	5.0318	5.69693	29.2247	UP
71110659	71168682	Aqp9	352	346	545	1630	1793	2034	1156.52	2.33046	0.10602	21.9814	4.34e-107	2.16e-105	5.02967	382.651	1930.39	UP
116109949	116129688	Vcam1	6	15	17	62	54	51	35.4171	2.32353	0.397598	5.84393	5.1e-09	1.92e-08	5.00557	11.77	59.0642	UP
94694498	94704499	Gm11541	4	11	8	34	34	34	21.6843	2.3197	0.49642	4.67286	2.97e-06	8.63e-06	4.9923	7.30775	36.0609	UP
29367455	29388095	Cd274	1394	1126	1436	5544	6476	5470	3702.8	2.31921	0.071258	32.5467	2.33e-232	3.82e-230	4.9906	1237.05	6168.55	UP
24677225	24725852	Adam3	14	9	7	53	49	32	28.4407	2.31709	0.452064	5.12557	2.97e-07	9.53e-07	4.98325	9.63424	47.2473	UP
101849385	102092055	Nhsl2	77	61	108	459	354	257	226.821	2.31636	0.208263	11.1223	9.78e-29	1.05e-27	4.98073	75.5637	378.077	UP
135371057	135375237	Shisa4	12	4	6	32	29	36	20.6653	2.31495	0.518918	4.46111	8.15e-06	2.25e-05	4.97587	6.9561	34.3746	UP
10835059	10892966	Rmi2	255	277	345	1204	1339	1296	814.574	2.31201	0.0900117	25.6857	1.69e-145	1.29e-143	4.96575	273.147	1356	UP
80477023	80481184	Cdk5r1	88	117	149	467	573	507	327.712	2.31164	0.143381	16.1224	1.78e-58	4.24e-57	4.96446	109.755	545.669	UP
102449366	102452499	Fjx1	2	1	4	6	12	12	6.32259	2.30824	0.901935	2.5592	0.0104912	0.0183299	4.95277	2.07667	10.5685	UP
17574281	17730268	Sema3c	1714	1823	2273	7820	9205	8352	5382.76	2.30701	0.0596549	38.6726	0	0	4.94857	1810.09	8955.43	UP
102057015	102088515	Mpp2	3	4	1	10	15	11	7.65867	2.30597	0.826249	2.79089	0.00525637	0.00974315	4.94499	2.65708	12.6603	UP
164151838	164220277	F5	17	12	15	95	52	45	40.9475	2.30586	0.405034	5.693	1.25e-08	4.54e-08	4.94462	13.8086	68.0865	UP
31357307	31370074	Stc2	2	9	16	37	45	33	24.291	2.29871	0.502374	4.5757	4.75e-06	1.35e-05	4.92018	8.08256	40.4995	UP
23620629	23622558	H1f4	11	11	18	54	59	59	36.5296	2.29533	0.36969	6.2088	5.34e-10	2.2e-09	4.90867	12.2821	60.7772	UP
97332109	97352077	Gpr179	4	7	13	44	33	25	21.6492	2.29258	0.511203	4.48468	7.3e-06	2.03e-05	4.89932	7.23995	36.0584	UP
37580153	37632020	Hgd	5	1	3	10	17	12	8.24876	2.29119	0.796246	2.87748	0.00400859	0.00758608	4.89458	2.79813	13.6994	UP
100740376	100759942	Kcnh4	8	7	8	41	24	34	21.2099	2.28938	0.501646	4.56373	5.03e-06	1.42e-05	4.88846	7.22351	35.1963	UP
123252102	123327484	Wdr66	92	113	152	528	477	517	324.617	2.28169	0.143075	15.9475	2.96e-57	6.89e-56	4.86247	110.471	538.763	UP
74771892	74785322	Wnt6	182	215	273	899	981	984	610.101	2.2803	0.106042	21.5037	1.44e-102	6.76e-101	4.8578	208.156	1012.05	UP
74191785	74194631	Cxcr1	4	1	4	11	12	15	8.09526	2.2768	0.789955	2.88218	0.00394928	0.00748934	4.846	2.73553	13.455	UP
51660360	51682677	Mgst2	31	45	71	179	232	211	132.155	2.27607	0.22178	10.2627	1.04e-24	9.58e-24	4.84357	44.9293	219.381	UP
154786291	155055407	Tnni3k	13	13	32	63	91	89	51.5469	2.27558	0.343561	6.62351	3.51e-11	1.59e-10	4.84192	17.3775	85.7163	UP
40324610	40367562	Il1rl2	796	638	812	3015	3276	3305	2046.84	2.27282	0.077064	29.4926	3.58e-191	4.13e-189	4.83266	702.505	3391.17	UP
3740364	3967303	Plekhg1	7	13	13	39	53	49	30.0282	2.27247	0.417422	5.44406	5.21e-08	1.8e-07	4.83151	10.3312	49.7253	UP
72189638	72201527	Hsh2d	2	2	11	22	17	22	12.9684	2.26971	0.668011	3.39771	0.000679515	0.00146289	4.82226	4.29498	21.6419	UP
66713686	66766845	Car12	5	6	8	18	24	38	17.1276	2.26433	0.565711	4.00263	6.26e-05	0.000155034	4.80432	5.88473	28.3706	UP
105115767	105139586	Gbp4	30	9	11	87	64	63	45.8825	2.25941	0.411401	5.492	3.97e-08	1.39e-07	4.78797	15.9724	75.7925	UP
14194535	14291372	Myh11	1	5	4	16	11	15	9.03246	2.25215	0.761633	2.957	0.00310646	0.00602052	4.76393	3.1492	14.9157	UP
44935447	45052257	Fat1	5	6	6	30	10	31	15.3827	2.252	0.63144	3.56645	0.000361854	0.000809215	4.76342	5.35107	25.4143	UP
73040015	73053887	Six1	23	24	18	93	98	85	59.1103	2.24959	0.300132	7.49533	6.61e-14	3.56e-13	4.75548	20.7916	97.429	UP
118754158	118762661	Ccdc9b	4	6	5	28	16	19	13.5649	2.24723	0.619505	3.62746	0.000286218	0.000651714	4.74771	4.75481	22.375	UP
168634438	168742409	Atp9a	148	155	246	712	779	786	486.685	2.2457	0.120029	18.7096	4.13e-78	1.36e-76	4.74268	168.722	804.649	UP
114923240	114937915	Oasl1	176	107	229	732	700	674	450.553	2.24013	0.141959	15.7801	4.26e-56	9.59e-55	4.72441	156.586	744.52	UP
120442644	120446950	Tspan10	3	4	4	14	17	15	9.84182	2.23931	0.699358	3.20195	0.001365	0.00280493	4.72171	3.45757	16.2261	UP
13061104	13082481	Tcp10b	7	6	18	50	43	33	26.8561	2.23751	0.457225	4.89367	9.9e-07	3.02e-06	4.71582	9.2119	44.5003	UP
89574020	89621253	Slc17a8	10	17	13	55	64	49	35.9627	2.23634	0.381963	5.85485	4.77e-09	1.8e-08	4.71199	12.7214	59.2039	UP
104382065	104400837	Trim30c	62	37	61	206	224	231	141.654	2.23116	0.200318	11.1381	8.19e-29	8.87e-28	4.69512	49.6694	233.638	UP
189728268	189876695	Ptpn14	5	14	12	31	52	46	27.5885	2.22854	0.457327	4.87297	1.1e-06	3.34e-06	4.6866	9.75597	45.4211	UP
30064384	30067796	Hes1	3	5	7	28	11	22	13.1897	2.22756	0.652684	3.41292	0.000642718	0.00138818	4.6834	4.60855	21.7708	UP
93499114	93595891	Prickle1	9	3	8	21	35	26	17.4864	2.21967	0.549734	4.03771	5.4e-05	0.00013482	4.65785	6.15098	28.8219	UP
86995834	86999441	Cd1d1	808	793	1050	3260	3772	3824	2329.78	2.21764	0.0718229	30.8764	2.47e-209	3.39e-207	4.65131	824.29	3835.26	UP
172475358	172478575	Slamf9	1988	2206	2822	8467	10683	9592	6159.41	2.21652	0.0735557	30.1339	1.74e-199	2.22e-197	4.64771	2181.08	10137.7	UP
105373274	105382862	Plekhg4	29	37	28	155	106	125	83.4679	2.20598	0.277857	7.93926	2.03e-15	1.19e-14	4.61389	29.9928	136.943	UP
49057194	49064206	Tgtp2	69	61	109	338	323	300	206.417	2.20223	0.167089	13.18	1.14e-39	1.73e-38	4.6019	73.1951	339.639	UP
52699383	53155599	Akap6	185	248	284	1022	1004	880	625.016	2.19954	0.116993	18.8006	7.46e-79	2.48e-77	4.59333	223.646	1026.39	UP
134497361	134554368	Hao1	1	6	0	8	14	8	6.47362	2.18677	0.984466	2.22128	0.0263323	0.0425654	4.55285	2.43236	10.5149	UP
70790932	70812586	Scimp	108	97	136	423	466	475	293.951	2.18463	0.135721	16.0964	2.7e-58	6.42e-57	4.54609	105.865	482.037	UP
103605711	103629403	Slc10a6	1	4	4	16	12	8	7.75771	2.18395	0.814858	2.68016	0.00735868	0.0132566	4.54397	2.79871	12.7167	UP
96235801	96319859	B3galt5	339	520	716	1928	2253	2059	1343.64	2.18239	0.237153	9.20249	3.5e-20	2.64e-19	4.53906	484.982	2202.31	UP
23561534	23562369	H3c6	2	5	2	16	15	6	7.97585	2.18193	0.8269	2.63869	0.00832278	0.0148483	4.5376	2.94497	13.0067	UP
60895350	60897447	Ctla2b	50	45	59	168	207	240	132.731	2.1804	0.2119	10.2898	7.84e-25	7.25e-24	4.53281	47.9865	217.476	UP
82358044	82395268	Map9	42	34	52	165	180	162	109.308	2.17088	0.212443	10.2186	1.64e-24	1.5e-23	4.50297	39.6279	178.989	UP
46055992	46147343	Adam19	2252	2364	2094	7202	11870	8167	5848.41	2.16814	0.25142	8.62359	6.49e-18	4.4e-17	4.49443	2129.18	9567.65	UP
41400854	41678601	Gria3	10	15	20	48	85	45	38.1142	2.16306	0.393697	5.49421	3.92e-08	1.37e-07	4.47862	13.8883	62.3402	UP
175061549	175067781	Gm14393	1	5	3	9	14	13	7.78472	2.16183	0.811163	2.66509	0.0076967	0.0138018	4.47481	2.88237	12.6871	UP
54100095	54131665	P4ha2	710	821	1055	3115	3559	3466	2192.21	2.15607	0.0788479	27.3447	1.25e-164	1.17e-162	4.457	803.153	3581.26	UP
54365158	54501626	Dmxl2	7749	7561	9324	34258	33184	29499	20968.4	2.15496	0.0553402	38.9402	0	0	4.45356	7690.73	34246.1	UP
20794113	21036617	Aoah	5613	5091	6043	20651	22997	22418	14291.4	2.15397	0.0569371	37.8307	0	0	4.4505	5245.89	23337	UP
67607882	67623552	Shisa3	6	3	5	15	23	17	11.8515	2.15025	0.641771	3.35049	0.000806674	0.00171921	4.43905	4.3622	19.3408	UP
66175273	66442583	Map2	23	19	40	82	142	94	68.2646	2.14931	0.302451	7.10628	1.19e-12	5.93e-12	4.43614	24.9094	111.62	UP
76296601	76328015	Oplah	111	113	170	392	599	536	329.762	2.1421	0.159632	13.419	4.68e-41	7.32e-40	4.41404	121.533	537.991	UP
8617434	8661242	Efnb2	9	4	8	44	19	18	17.643	2.14052	0.58676	3.64804	0.000264252	0.000604915	4.40921	6.50147	28.7845	UP
70039126	70429198	Myo3b	21	19	22	75	94	73	52.3485	2.13894	0.306731	6.97335	3.09e-12	1.5e-11	4.40438	19.4476	85.2494	UP
10389090	10453180	Syt7	10	5	4	34	24	17	16.3148	2.13893	0.58828	3.6359	0.000277017	0.000632174	4.40434	6.11407	26.5155	UP
53806876	54195168	Hecw2	18	29	37	99	120	106	70.3049	2.13799	0.274911	7.77701	7.43e-15	4.23e-14	4.40147	25.9667	114.643	UP
29114145	29148980	Rab44	0	4	3	6	6	15	5.91421	2.13409	0.985495	2.1655	0.0303493	0.0483984	4.3896	2.20245	9.62597	UP
14803415	15012059	Nek10	100	73	99	338	322	389	228.253	2.13005	0.166432	12.7983	1.68e-37	2.4e-36	4.37734	84.945	371.561	UP
186622792	186705989	Tgfb2	8	1	8	24	13	27	13.9706	2.12988	0.652937	3.262	0.00110631	0.00230541	4.3768	5.12058	22.8206	UP
64359337	64370890	Ctsl	36022	33604	47053	157472	159111	131950	97260.1	2.12875	0.0587721	36.2204	2.9e-287	7.01e-285	4.37338	36199.8	158321	UP
34807297	34819894	Dusp4	3270	3731	4655	14217	16080	14469	9713.71	2.12313	0.0639281	33.2112	7.42e-242	1.35e-239	4.35638	3627.01	15800.4	UP
122484941	122528040	Slc28a2b	81	69	86	321	313	268	196.177	2.11285	0.165373	12.7762	2.23e-37	3.18e-36	4.32544	73.815	318.539	UP
102436981	102447682	Fam171a2	6	13	26	55	59	53	36.2164	2.10386	0.401546	5.2394	1.61e-07	5.31e-07	4.29858	13.4705	58.9622	UP
59949669	59951834	Ddit4	183	175	192	706	686	699	456.171	2.1029	0.11453	18.3611	2.69e-75	8.54e-74	4.29572	172.853	739.49	UP
21240589	21265661	Gsta3	244	273	478	949	1485	1252	800.654	2.09396	0.250971	8.34342	7.22e-17	4.57e-16	4.26918	303.61	1297.7	UP
46713193	46728395	Cdo1	25	28	18	86	114	73	59.4131	2.09354	0.317482	6.5942	4.28e-11	1.93e-10	4.26794	22.8524	95.9739	UP
74275419	74554780	Slco3a1	1631	1742	2134	6438	7157	7128	4519.44	2.0925	0.061639	33.9477	1.32e-252	2.65e-250	4.26487	1717.27	7321.6	UP
48149126	48167275	A530064D06Rik	85	95	104	331	393	347	233.444	2.09081	0.151031	13.8435	1.39e-43	2.33e-42	4.25987	89.0484	377.839	UP
104069849	104091187	Cd59b	3	2	7	15	14	15	9.56399	2.09033	0.710972	2.9401	0.00328102	0.00633109	4.25846	3.55708	15.5709	UP
74876987	74897021	Ly6m	1	6	9	22	18	19	12.8633	2.09009	0.645655	3.23716	0.00120725	0.00250122	4.25774	4.83384	20.8928	UP
48519285	48530232	Rab33a	3	5	7	12	22	22	12.172	2.08948	0.642245	3.25341	0.0011403	0.00237214	4.25596	4.60855	19.7354	UP
95956951	95961068	Cxcl13	78	182	174	373	787	489	356.819	2.08834	0.452162	4.61856	3.86e-06	1.11e-05	4.25257	135.913	577.724	UP
54192129	54236180	Hrh2	67	49	72	248	241	215	153.58	2.08779	0.184102	11.3404	8.27e-30	9.26e-29	4.25097	58.4576	248.702	UP
19756131	19771016	Bcam	49	38	57	162	195	182	117.452	2.08776	0.206618	10.1044	5.28e-24	4.73e-23	4.25088	44.67	190.234	UP
134717963	134721917	Armcx1	7	6	2	18	25	15	12.6573	2.08556	0.649278	3.21212	0.00131759	0.00271371	4.24439	4.94261	20.3719	UP
21204755	21223305	Ephb3	0	5	6	9	22	10	8.82985	2.08377	0.82346	2.53051	0.0113898	0.0197776	4.23913	3.35343	14.3063	UP
34473778	34475164	Ch25h	7226	11907	16041	39944	46910	42975	28327.3	2.08041	0.249866	8.3261	8.35e-17	5.29e-16	4.22928	10834	45820.6	UP
89927956	89931179	Gbx2	12	3	15	21	57	32	23.7235	2.0736	0.532092	3.89707	9.74e-05	0.000235391	4.20935	9.00709	38.44	UP
37447656	37456350	Pcdhb14	4	3	0	11	7	9	5.97884	2.07339	0.952897	2.17588	0.029564	0.0472653	4.20876	2.36919	9.5885	UP
115470872	116038796	Sox6	9	6	7	23	30	29	17.9365	2.07068	0.517116	4.00429	6.22e-05	0.000154038	4.20085	6.93562	28.9373	UP
48247777	48258841	Trem3	114	124	174	486	500	520	329.982	2.05838	0.130774	15.7399	8.06e-56	1.79e-54	4.16517	127.444	532.519	UP
6885796	7052478	Ipcef1	29	28	26	101	118	87	67.0519	2.04892	0.276735	7.40393	1.32e-13	7e-13	4.13797	26.3048	107.799	UP
9578193	9748868	Spef2	68	52	77	263	211	241	157.273	2.04746	0.190584	10.7431	6.39e-27	6.46e-26	4.13377	61.1726	253.374	UP
71988482	72009626	Cyp4f18	17	28	30	76	106	92	59.9876	2.047	0.29812	6.86636	6.59e-12	3.12e-11	4.13245	23.4189	96.5562	UP
167607850	167661496	Gm20431	5	3	5	8	13	26	10.367	2.04539	0.727419	2.81185	0.0049258	0.0091773	4.12785	4.03277	16.7011	UP
36562692	36683183	Fam178b	0	5	4	9	17	7	7.17349	2.04051	0.888465	2.29667	0.0216377	0.0356143	4.11391	2.81977	11.5272	UP
137865827	137871815	Pilrb2	703	791	1025	2732	3023	3325	1996.66	2.03652	0.0889637	22.8916	5.64e-116	3.09e-114	4.10254	782.328	3211	UP
73804134	73832094	Ehd3	12	8	9	31	49	26	23.1576	2.03284	0.475025	4.27945	1.87e-05	4.97e-05	4.09211	9.15855	37.1566	UP
55700009	55713926	Tgm1	31	25	19	92	81	101	60.5808	2.03228	0.307843	6.60168	4.07e-11	1.83e-10	4.0905	24.0443	97.1172	UP
76054851	76056996	Gpr150	14	21	25	59	82	75	47.4002	2.02988	0.327955	6.18951	6.03e-10	2.47e-09	4.08371	18.6431	76.1574	UP
11586604	11604849	Ms4a6d	11705	10869	14393	42786	47803	41802	29113.1	2.02167	0.0402853	50.1838	0	0	4.06053	11505.9	46720.2	UP
75308322	75401456	Rhoj	171	149	172	541	638	588	389.049	2.01917	0.122123	16.5339	2.09e-61	5.24e-60	4.05351	154.45	623.647	UP
105157347	105232764	Plpp3	350	309	379	1060	1376	1288	819.269	2.01884	0.102601	19.6767	3.42e-86	1.25e-84	4.05259	324.731	1313.81	UP
114896936	114912234	Oasl2	1259	1017	1571	4370	4757	4498	3001.3	2.01319	0.0648163	31.06	8.36e-212	1.17e-209	4.03675	1190.39	4812.22	UP
23760692	23761230	H4c1	3	1	7	15	16	7	8.27717	2.01154	0.796709	2.52481	0.011576	0.0200614	4.03213	3.2066	13.3477	UP
133209340	133212536	Gpr3	2	5	7	13	15	21	10.8218	2.00652	0.677036	2.96368	0.00303988	0.00590356	4.01811	4.27912	17.3645	UP
62427540	62435252	Rnf183	10	5	8	21	40	21	17.9413	2.00322	0.540314	3.70751	0.00020931	0.000485428	4.00893	7.18139	28.7011	UP
68620043	68999541	Adcy2	24	51	56	119	197	148	101.919	2.00273	0.273079	7.33389	2.24e-13	1.17e-12	4.00759	40.7238	163.115	UP
121723537	121735048	F3	6	9	20	39	41	41	26.6166	2.00174	0.441985	4.52897	5.93e-06	1.67e-05	4.00482	10.4676	42.7656	UP
28692080	28699727	Spaca9	56	38	56	177	179	171	116.47	1.99504	0.207058	9.63518	5.68e-22	4.69e-21	3.98627	46.7092	186.231	UP
37320381	37323915	Pcdhb5	5	1	4	9	15	11	7.68271	1.99372	0.797193	2.50093	0.0123869	0.0213441	3.98263	3.06496	12.3005	UP
88327197	88372092	Nt5e	3030	3604	4933	12145	13912	14271	8913.61	1.9937	0.137977	14.4495	2.53e-47	4.65e-46	3.98256	3577.61	14249.6	UP
142325837	142373753	Ifitm10	9	12	31	74	59	44	38.9894	1.98955	0.404959	4.91296	8.97e-07	2.75e-06	3.97112	15.4425	62.5363	UP
83647844	83649355	Ccl3	2013	2409	3232	7840	9319	9479	5889.79	1.98916	0.141379	14.0697	5.84e-45	1e-43	3.97006	2369.87	9409.7	UP
130936111	130985660	Htra1	21	27	50	78	130	130	74.4463	1.98915	0.301865	6.58954	4.41e-11	1.98e-10	3.97003	29.7228	119.17	UP
90903871	90905938	Cxcl2	4198	4975	8119	17114	20355	21980	13152.4	1.98891	0.214259	9.28273	1.65e-20	1.27e-19	3.96936	5293.03	21011.7	UP
11469366	11482192	Ms4a6c	5244	4414	6131	18292	19575	17328	12198	1.98829	0.0499548	39.8018	0	0	3.96767	4910.53	19485.4	UP
24393507	24992578	Lpp	1990	1746	2169	8330	6627	5730	4581.29	1.98661	0.17478	11.3664	6.15e-30	6.93e-29	3.96306	1846.28	7316.31	UP
152274232	152285337	Gpr153	9	4	7	22	29	19	15.4245	1.98306	0.560505	3.53799	0.000403183	0.000896804	3.95331	6.23464	24.6144	UP
138217760	138233382	Adh7	27	24	18	64	99	81	53.9961	1.97756	0.323268	6.11741	9.51e-10	3.82e-09	3.93827	22.1093	85.8829	UP
99859116	99917822	Xrra1	34	13	51	85	105	141	73.2914	1.97735	0.331542	5.96409	2.46e-09	9.52e-09	3.93769	29.3654	117.217	UP
31470207	31520672	Ass1	26141	28058	37139	90575	111722	112426	69747.9	1.97065	0.073936	26.6535	1.63e-156	1.39e-154	3.91946	28355.5	111140	UP
90163069	90208071	Adamts7	3	6	11	17	26	25	15.0008	1.96949	0.579517	3.39849	0.000677577	0.00145896	3.91628	6.02636	23.9752	UP
85686669	85709087	Batf	342	315	453	1190	1345	1282	845.932	1.96765	0.0851898	23.0972	4.94e-118	2.81e-116	3.9113	343.943	1347.92	UP
29317680	29330593	Pi16	65	67	116	244	285	315	187.123	1.96535	0.184623	10.6452	1.84e-26	1.82e-25	3.90506	75.8481	298.397	UP
92831645	92860779	Gpc1	930	961	1140	2858	4039	3568	2317.77	1.9619	0.093011	21.0932	9.19e-99	4.06e-97	3.89574	947.377	3688.16	UP
124598749	124627738	Tctn2	6	7	7	17	27	25	15.3057	1.95854	0.555488	3.5258	0.000422211	0.000936146	3.88668	6.29782	24.3135	UP
85064689	85131964	Smc1b	2	6	2	15	7	13	7.88655	1.95804	0.817957	2.39382	0.0166741	0.0279721	3.88534	3.29546	12.4776	UP
92321347	92328079	Cxcl9	2	6	5	7	22	16	9.92873	1.95575	0.736245	2.65638	0.00789848	0.014144	3.87916	4.09595	15.7615	UP
28462001	28466332	1700007K13Rik	7	1	3	16	16	6	8.40103	1.95516	0.816481	2.39461	0.0166379	0.027915	3.87758	3.45699	13.3451	UP
127814791	127855031	Map3k19	3	10	3	20	17	19	12.5643	1.94659	0.657158	2.96214	0.00305509	0.00593137	3.85464	5.29367	19.8348	UP
113612354	113650426	Cmklr1	1999	1875	2210	6033	7681	7086	4621.67	1.94634	0.0732605	26.5673	1.62e-155	1.35e-153	3.85394	1905.39	7337.94	UP
101813076	101848959	Mab21l3	3	8	7	21	15	25	13.6764	1.944	0.608288	3.19586	0.00139416	0.00286254	3.84771	5.66002	21.6928	UP
103046977	103056573	Acod1	14043	18394	22213	48548	67221	69149	41137.9	1.941	0.20294	9.56439	1.13e-21	9.2e-21	3.8397	17000.2	65275.7	UP
11471433	11554077	Pfkfb3	3680	3558	4416	13439	13933	12119	8789.97	1.9389	0.0504785	38.4103	0	0	3.83412	3637.67	13942.3	UP
62922231	62961179	Apcdd1	7	0	12	14	16	31	13.5977	1.93531	0.712018	2.71806	0.00656663	0.0119351	3.82459	5.50798	21.6874	UP
24294794	24555872	Pip5k1b	18	24	33	71	96	85	55.9917	1.93499	0.298535	6.48163	9.07e-11	3.99e-10	3.82376	23.1469	88.8365	UP
11443553	11467055	Ms4a4b	57	44	54	174	180	164	115.78	1.91735	0.205023	9.35189	8.61e-21	6.69e-20	3.7773	48.6079	182.952	UP
93488768	93519304	Hal	20437	16043	21952	59772	70166	64131	43352.3	1.91099	0.0640502	29.8358	1.34e-195	1.6e-193	3.76067	18212.9	68491.7	UP
61517249	61579687	Epn2	383	410	543	1249	1552	1609	986.237	1.90812	0.102856	18.5514	7.94e-77	2.58e-75	3.75319	414.761	1557.71	UP
63436394	63465498	Fam167a	12	7	5	34	30	17	18.1431	1.90587	0.550569	3.46164	0.000536901	0.00117358	3.74735	7.74074	28.5455	UP
3671188	3672362	Fcor	120	101	154	360	451	424	275.915	1.90544	0.14206	13.4129	5.08e-41	7.94e-40	3.74623	116.023	435.808	UP
28263214	28675858	Tnik	13	11	9	24	50	37	24.7515	1.90516	0.464707	4.0997	4.14e-05	0.00010499	3.7455	10.5394	38.9635	UP
24175060	24183188	Zfp114	0	7	4	12	19	6	8.22078	1.89665	0.867397	2.1866	0.0287721	0.0461048	3.72347	3.52075	12.9208	UP
11312805	11449287	Col4a2	19	27	39	78	97	102	61.9922	1.8966	0.290072	6.53835	6.22e-11	2.77e-10	3.72334	26.1288	97.8556	UP
128933818	128958282	Itga7	7	2	8	9	22	24	12.2613	1.89524	0.667908	2.83757	0.00454584	0.00851775	3.71983	5.14164	19.3809	UP
10370510	10595253	Sfmbt2	17	24	18	62	69	64	43.8332	1.88929	0.334209	5.65301	1.58e-08	5.7e-08	3.70452	18.815	68.8514	UP
37480851	37483552	H2-M2	544	495	581	1807	2004	1508	1191.27	1.88728	0.0943241	20.0084	4.65e-89	1.77e-87	3.69936	507.731	1874.8	UP
171518122	171535294	Itln1	13	8	23	50	50	41	31.496	1.88711	0.398464	4.73594	2.18e-06	6.42e-06	3.69892	13.2236	49.7684	UP
79130777	79156301	Arg2	56	34	45	166	139	136	99.2125	1.88507	0.238861	7.8919	2.98e-15	1.73e-14	3.6937	42.3721	156.053	UP
140835018	140837966	Urah	5	3	5	23	10	9	9.47699	1.8828	0.735084	2.56135	0.0104267	0.0182365	3.68791	4.03277	14.9212	UP
114330135	114330578	Bcl2a1c	0	3	11	10	14	19	9.60418	1.88055	0.808989	2.32456	0.0200953	0.0332324	3.68215	3.98661	15.2217	UP
36548639	36558349	Sema4c	1345	1400	1771	4425	5234	4979	3287.03	1.87779	0.0647964	28.9798	1.18e-184	1.29e-182	3.67511	1406.33	5167.74	UP
21953817	21995663	Liph	9	9	5	19	28	29	17.1374	1.87572	0.5394	3.47743	0.000506254	0.00111116	3.66986	7.45342	26.8214	UP
23684199	23692908	H2bc4	207	209	284	764	802	690	506.783	1.87238	0.104428	17.9299	6.89e-72	2.05e-70	3.66136	217.224	796.343	UP
43310848	43336115	Trim29	18	18	23	55	82	54	42.7409	1.87083	0.338805	5.52185	3.35e-08	1.18e-07	3.65742	18.3757	67.1062	UP
31217860	31230352	Sema3g	8	4	4	21	13	18	11.7918	1.8706	0.645164	2.89942	0.00373856	0.00713407	3.65685	5.10472	18.4789	UP
173224458	173276533	Pmepa1	4197	5088	7554	16659	19986	17059	12060.5	1.8698	0.162918	11.4769	1.72e-30	1.97e-29	3.65482	5181.55	18939.4	UP
95676201	95687917	Adamtsl4	179	138	134	477	490	503	331.413	1.86934	0.15382	12.1528	5.54e-34	7.08e-33	3.65366	143.091	519.736	UP
47077795	47133684	Ptpn5	4	7	7	25	22	11	13.0323	1.86275	0.620063	3.00413	0.00266342	0.00521906	3.637	5.63896	20.4257	UP
59256906	59352993	Cdk15	46	28	38	140	115	105	81.2241	1.8624	0.261108	7.1327	9.84e-13	4.92e-12	3.63613	35.107	127.341	UP
63953076	64022059	Smad6	621	895	1108	2675	2959	2724	1882.45	1.85808	0.178727	10.3962	2.58e-25	2.43e-24	3.62525	813.912	2950.99	UP
77156763	77721760	Enox1	2	2	9	12	14	14	8.94515	1.8573	0.743583	2.49777	0.0124976	0.0215162	3.6233	3.76132	14.129	UP
4035407	4037985	Gstp1	142	129	237	444	529	624	360.074	1.85582	0.160362	11.5727	5.67e-31	6.62e-30	3.61957	155.231	564.917	UP
107681500	107710475	Sema3f	12	12	16	35	43	49	28.6656	1.85139	0.403198	4.59176	4.4e-06	1.25e-05	3.60847	12.4283	44.9028	UP
36307733	36324029	Arid5a	904	809	1152	2878	3141	3052	2046.62	1.84853	0.0621459	29.745	2.01e-194	2.38e-192	3.60134	888.74	3204.5	UP
119175457	119190011	Ermap	42	69	73	193	209	183	131.993	1.84745	0.206646	8.94014	3.89e-19	2.8e-18	3.59863	57.4985	206.487	UP
54604877	54661870	Acsbg1	294	359	572	1030	1341	1454	863.324	1.84693	0.232785	7.93404	2.12e-15	1.24e-14	3.59733	375.305	1351.34	UP
85166635	85177790	Pgf	13	6	11	22	33	40	21.4502	1.84685	0.48873	3.77888	0.000157535	0.00037172	3.59715	9.32066	33.5797	UP
83585957	83631895	Kcng3	6	8	22	36	43	32	24.8756	1.84385	0.465075	3.96463	7.35e-05	0.000180586	3.58966	10.6508	39.1005	UP
44078813	44086567	Enpp5	6	6	10	22	32	15	15.4636	1.83356	0.56041	3.27182	0.00106857	0.00223272	3.56416	6.74782	24.1795	UP
120948480	120960868	Slc16a3	7361	8260	10734	26021	29202	27388	18677.1	1.83347	0.0629418	29.1297	1.51e-186	1.66e-184	3.56394	8184.14	29170	UP
62603013	62624182	6720489N17Rik	117	101	158	363	417	396	265.668	1.83302	0.138635	13.2219	6.56e-40	9.93e-39	3.56283	116.102	415.235	UP
6399854	6637448	Shroom4	33	40	51	119	149	120	87.6123	1.82749	0.235026	7.77568	7.5e-15	4.27e-14	3.54918	38.4991	136.725	UP
24637914	24712159	Enpp1	291	301	359	953	1131	900	674.465	1.8261	0.0988046	18.482	2.89e-76	9.29e-75	3.54578	297.154	1051.78	UP
7822289	7838280	Kcnd1	23	25	22	73	81	67	50.083	1.82573	0.306997	5.94708	2.73e-09	1.05e-08	3.54487	22.2094	77.9566	UP
104101625	104144511	Cdh5	33	21	48	104	107	103	70.9979	1.82176	0.265877	6.85187	7.29e-12	3.44e-11	3.53512	31.0393	110.956	UP
90561107	90597871	Albfm1	13	15	7	29	46	37	25.4085	1.81919	0.459458	3.95944	7.51e-05	0.000184351	3.52884	11.4077	39.4092	UP
37439340	37541016	Mgat4a	7988	7822	9882	25050	28552	26381	18122.8	1.81786	0.0438236	41.4814	0	0	3.52559	8009.83	28235.7	UP
171559193	171609746	Cd244a	357	325	487	1184	1318	1118	819.321	1.81752	0.0881593	20.6163	1.96e-94	8.1e-93	3.52474	361.462	1277.18	UP
29251828	29313080	Jak2	4929	4545	5714	14799	16695	15804	10721.6	1.81706	0.0473192	38.4002	0	0	3.52364	4741.4	16701.8	UP
32643874	32683493	Tnk2	277	246	329	931	815	888	598.93	1.81326	0.105542	17.1804	3.72e-66	1e-64	3.51436	265.26	932.6	UP
106934449	106957080	Serpinb12	43	62	77	156	206	200	127.382	1.81126	0.212765	8.51294	1.7e-17	1.12e-16	3.50948	56.4418	198.321	UP
61511433	61902690	Palld	562	573	622	1677	1886	1883	1237.99	1.80525	0.0844283	21.3821	1.96e-101	9.1e-100	3.49491	551.939	1924.03	UP
93955810	93957201	Gm13889	17	17	15	59	43	50	34.7309	1.80484	0.3747	4.81675	1.46e-06	4.38e-06	3.4939	15.5611	53.9007	UP
8115445	8148097	Rnaset2a	31	22	45	89	93	116	67.7327	1.8044	0.278086	6.48865	8.66e-11	3.81e-10	3.49285	29.9305	105.535	UP
123106428	123143999	Clec4a2	3961	2989	4236	11779	12021	10556	7807.16	1.80042	0.0711599	25.301	3.11e-141	2.26e-139	3.48322	3482.78	12131.5	UP
117869260	117883487	B4galt2	2	5	10	15	17	19	11.5577	1.79945	0.649007	2.77261	0.00556084	0.0102517	3.48086	5.07961	18.0358	UP
55811375	55838899	Nfkbiz	2860	2968	4000	9916	10290	9479	6767.47	1.781	0.0536328	33.2074	8.42e-242	1.51e-239	3.43665	3049.74	10485.2	UP
68723646	68782650	Tmem26	373	526	622	1385	1932	1305	1049.11	1.78007	0.222225	8.01021	1.15e-15	6.81e-15	3.43442	473.203	1625.02	UP
70505244	70511178	Tm4sf5	70	39	65	173	205	149	119.843	1.77862	0.22064	8.06117	7.56e-16	4.54e-15	3.43097	54.0732	185.613	UP
22059009	22163299	Igf2bp2	134	144	195	427	553	449	325.066	1.77797	0.134163	13.2523	4.37e-40	6.69e-39	3.42943	146.646	503.486	UP
52857860	53133804	Fmnl2	2683	2852	3342	8493	9650	8706	6125.83	1.77265	0.0567683	31.226	4.73e-214	6.75e-212	3.4168	2775.2	9476.45	UP
98554277	98891025	Ophn1	2751	2583	3392	8301	9837	8121	5987.63	1.76909	0.0560199	31.5797	7.01e-219	1.04e-216	3.4084	2716.67	9258.59	UP
167001417	167091302	Fam78b	103	142	145	363	458	358	268.862	1.76791	0.156511	11.2958	1.38e-29	1.53e-28	3.40561	122.391	415.332	UP
135237326	135254351	Gsg1	5	6	3	16	17	10	9.84194	1.76533	0.692173	2.55042	0.0107593	0.0187711	3.39953	4.55058	15.1333	UP
57203970	57228136	C3	20741	19220	25308	61146	67186	66228	44530	1.75806	0.0426923	41.1798	0	0	3.38243	20322.1	68737.9	UP
137081456	137116644	Jag1	5021	6175	7263	17514	19285	18268	12602.2	1.75654	0.0745852	23.5507	1.23e-122	7.41e-121	3.37886	5756.33	19448.1	UP
106603351	106670246	Cdh1	69	81	132	296	266	266	189.63	1.75264	0.178212	9.83453	7.99e-23	6.86e-22	3.36973	86.342	292.918	UP
10455371	10457473	Lrrc10b	15	14	15	55	42	34	30.0871	1.74895	0.401034	4.36111	1.29e-05	3.5e-05	3.36114	13.8508	46.3235	UP
101731535	101734269	Cxcr3	174	155	182	445	581	496	348.341	1.74807	0.130663	13.3784	8.08e-41	1.25e-39	3.35908	160.21	536.472	UP
173206612	173218923	Zbp1	517	446	638	1474	1650	1585	1080	1.74123	0.0768333	22.6624	1.05e-113	5.56e-112	3.3432	496.872	1663.13	UP
33211795	33513746	Ranbp17	3	5	4	9	21	6	8.16305	1.73501	0.787906	2.20205	0.0276616	0.0444591	3.32882	3.80806	12.518	UP
6906697	6910106	Prdx5	14680	16156	19600	46878	52376	48975	34034.1	1.73461	0.0557796	31.0976	2.59e-212	3.66e-210	3.3279	15728.4	52339.7	UP
141262706	141266481	Irf7	2016	1797	2732	6669	6392	5990	4378.17	1.73338	0.0651051	26.6244	3.54e-156	3e-154	3.32507	2022.94	6733.4	UP
10839727	10859362	Slc15a3	16574	17822	22515	52062	58757	55617	38242.8	1.73023	0.0540925	31.9864	1.69e-224	2.57e-222	3.3178	17714.1	58771.4	UP
102976581	102982637	Kctd12	37111	39889	47240	114694	135038	115274	83775.3	1.72997	0.0575648	30.0525	2.03e-198	2.51e-196	3.3172	38811.2	128739	UP
23531050	23531519	H4c8	7	8	3	17	18	19	12.5021	1.72756	0.620948	2.78213	0.00540039	0.00997944	3.31167	5.91041	19.0937	UP
78332637	78377192	Btg3	172	170	207	485	556	556	367.817	1.72012	0.119713	14.3686	8.14e-47	1.48e-45	3.29463	171.479	564.155	UP
100674421	100687921	Cela1	88	93	121	300	293	282	201.582	1.71895	0.153385	11.2067	3.78e-29	4.12e-28	3.29197	93.8719	309.292	UP
152093533	152166230	Gipc2	14	36	20	49	108	53	47.9738	1.71873	0.411813	4.17356	3e-05	7.75e-05	3.29146	22.5662	73.3814	UP
79133768	79149060	Mfge8	1984	2242	3016	4688	8599	7544	4787.37	1.70772	0.242876	7.03127	2.05e-12	1.01e-11	3.26645	2244.15	7330.6	UP
9048594	9069356	Gm11992	5	8	3	19	7	21	11.0341	1.70689	0.712227	2.39655	0.0165502	0.0277853	3.26456	5.25155	16.8167	UP
83220300	83324255	Ttc39b	1937	2021	2307	6093	6399	5615	4177.31	1.70551	0.0611204	27.9041	2.38e-171	2.38e-169	3.26144	1962.02	6392.59	UP
4753839	4758035	Fzd1	59	80	122	235	289	220	171.053	1.70431	0.193299	8.81695	1.18e-18	8.28e-18	3.25872	80.0289	262.077	UP
72695978	72752777	Txk	13	21	28	56	60	61	40.8371	1.70407	0.340994	4.99737	5.81e-07	1.82e-06	3.2582	19.1141	62.5601	UP
119158022	119238802	Itgb8	5	14	7	35	18	23	17.721	1.70403	0.564612	3.01806	0.00254398	0.00500348	3.25811	8.42181	27.0202	UP
107036169	107038070	Kcna3	846	980	1044	2828	2849	2602	1912.68	1.70145	0.0804678	21.1445	3.1e-99	1.38e-97	3.25227	900.748	2924.6	UP
142821545	142964452	St8sia1	20	18	23	68	47	58	40.2133	1.68931	0.344733	4.90034	9.57e-07	2.92e-06	3.22502	19.0345	61.3921	UP
120067377	120074074	Tmem37	868	826	1030	2607	2777	2369	1793.28	1.68751	0.0659891	25.5725	3.09e-144	2.32e-142	3.22099	850.285	2736.27	UP
73910231	74124449	Tns1	217	147	260	631	603	523	406.506	1.68493	0.133146	12.6547	1.05e-36	1.47e-35	3.21524	192.384	620.627	UP
83215292	83225070	Pkdcc	103	119	100	297	335	290	213.822	1.68045	0.167484	10.0335	1.09e-23	9.65e-23	3.20528	102.323	325.322	UP
96282909	96293969	Fcgr1	3946	3696	4917	11799	12326	11322	8213.47	1.67976	0.0409831	40.9868	0	0	3.20375	3907.35	12519.6	UP
11198423	11312826	Col4a1	19	12	28	46	70	49	37.9659	1.67892	0.362299	4.63407	3.59e-06	1.03e-05	3.20188	17.9363	57.9956	UP
131768457	131838288	Ptpru	29	61	69	140	190	118	103.386	1.67392	0.268879	6.22554	4.8e-10	1.98e-09	3.19079	49.3446	157.428	UP
155751117	155755471	Procr	649	756	932	1793	2463	2312	1521.97	1.6712	0.10374	16.1095	2.19e-58	5.21e-57	3.18479	727.456	2316.49	UP
10717116	10739002	Cd5	69	102	103	198	293	278	178.553	1.66157	0.199708	8.32003	8.79e-17	5.56e-16	3.16361	85.9641	271.141	UP
118392751	118402092	Lgals3bp	19550	19366	26587	57901	66261	57841	42269.7	1.6598	0.048713	34.0731	1.85e-254	3.77e-252	3.15973	20322.2	64217.3	UP
118277110	118373419	Gpr176	363	430	556	990	1469	1293	870.275	1.65836	0.123484	13.4297	4.05e-41	6.35e-40	3.15657	418.651	1321.9	UP
125552120	125579474	Il4ra	6860	6040	8042	19015	21059	18238	13550.1	1.65761	0.0465524	35.6074	1.08e-277	2.51e-275	3.15493	6522.7	20577.5	UP
125118423	125127840	Zc3h12a	1165	1163	1660	3323	3919	3769	2561.04	1.6537	0.0712951	23.1952	5.09e-119	2.95e-117	3.14641	1234.34	3887.73	UP
123214780	123273253	Slc5a11	14	14	15	34	47	39	27.8964	1.6526	0.399369	4.13802	3.5e-05	8.97e-05	3.144	13.5213	42.2715	UP
65265529	65394066	Alpk2	4	4	7	23	11	7	9.56103	1.65132	0.728652	2.26626	0.0234353	0.0383167	3.1412	4.58749	14.5346	UP
48978889	49135387	Olfr56	37	46	54	126	110	142	88.372	1.6495	0.240059	6.87124	6.36e-12	3.02e-11	3.13725	42.7203	134.024	UP
83587882	83593087	Ccl6	1124	1010	1254	2624	3351	3420	2188.21	1.64836	0.0890259	18.5155	1.55e-76	5.02e-75	3.13478	1058.88	3317.55	UP
100845713	100899102	Gpat3	201	197	286	580	702	600	437.629	1.64607	0.112771	14.5965	2.96e-48	5.55e-47	3.12979	211.575	663.682	UP
10335703	10472326	Adgb	55	78	90	219	216	179	143.116	1.64249	0.19473	8.43471	3.32e-17	2.14e-16	3.12205	69.4716	216.761	UP
125603429	125633570	Il21r	4030	3870	5074	11019	12773	11918	8322.05	1.64245	0.0487883	33.6649	1.89e-248	3.58e-246	3.12196	4037.9	12606.2	UP
139480367	139554582	Radx	1955	2099	2928	5819	6872	6421	4453.59	1.64155	0.0711125	23.0838	6.73e-118	3.78e-116	3.12001	2160.99	6746.19	UP
82725025	82774454	Hk2	4258	4662	6207	14068	14623	12679	9648.97	1.63765	0.064519	25.3824	3.95e-142	2.89e-140	3.11158	4692.91	14605	UP
35400179	35463231	Ggta1	10352	10303	13471	31224	33111	29115	21803.2	1.6358	0.0443016	36.9242	1.89e-298	4.82e-296	3.1076	10615.8	32990.6	UP
53030787	53159895	Abca1	31978	26755	30791	92578	86298	68667	57762.8	1.63562	0.158372	10.3277	5.28e-25	4.91e-24	3.10721	28127.8	87397.7	UP
30172593	31029341	Ctnnd2	10	6	6	19	24	18	14.2395	1.63356	0.563622	2.89832	0.00375162	0.0071559	3.10278	6.99822	21.4808	UP
121245906	121270917	Usp18	936	833	1123	2509	2786	2584	1840.97	1.62802	0.0607095	26.8165	2.08e-158	1.84e-156	3.09088	899.955	2781.98	UP
99030954	99046111	Angptl3	52	28	40	106	127	96	76.7613	1.62785	0.265448	6.13244	8.65e-10	3.49e-09	3.09051	37.6173	115.905	UP
78540338	78576708	D16Ertd472e	580	577	752	1653	1731	1808	1214.86	1.62748	0.0758413	21.459	3.76e-102	1.76e-100	3.08972	593.958	1835.77	UP
104287835	104496695	Adamts6	67	67	70	167	197	195	130.827	1.62737	0.192161	8.46876	2.48e-17	1.62e-16	3.08948	64.2327	197.422	UP
119797733	119818104	Tyro3	21	19	21	46	69	52	38.9627	1.62298	0.344656	4.70899	2.49e-06	7.29e-06	3.08011	19.1808	58.7447	UP
24336853	24351494	Il1rn	6878	7546	9339	19952	21770	22718	15090.8	1.62165	0.0647767	25.0345	2.57e-138	1.83e-136	3.07728	7402.54	22779.1	UP
124369049	124439658	Pgbd5	50	50	51	133	162	118	96.5202	1.62035	0.225508	7.18536	6.7e-13	3.4e-12	3.0745	47.6043	145.436	UP
75513540	75526582	Scarf1	812	722	809	2240	2335	1831	1498.04	1.62009	0.093789	17.2738	7.41e-67	2.02e-65	3.07394	736.416	2259.67	UP
23581598	23582735	H4c4	5	6	11	15	24	20	13.7259	1.61989	0.573008	2.82699	0.00469873	0.00878809	3.07351	6.68522	20.7666	UP
13834458	13839942	Gpr85	648	587	717	1686	1937	1684	1241.46	1.61917	0.0745282	21.7256	1.17e-104	5.65e-103	3.07199	610.525	1872.39	UP
134060815	134092504	Crybg2	62	81	80	200	217	190	142.205	1.61773	0.18724	8.63989	5.63e-18	3.83e-17	3.06892	70.1607	214.25	UP
58029931	58106413	Aox1	65	49	79	179	163	177	121.689	1.61693	0.198597	8.1418	3.89e-16	2.38e-15	3.06722	59.6666	183.712	UP
165374264	165388259	Zfp334	74	84	93	200	236	244	159.443	1.61532	0.177521	9.09932	9.09e-20	6.72e-19	3.06379	78.6342	240.252	UP
48585174	48663131	Tmeff1	7547	9845	12714	24503	29740	26748	18951.5	1.61483	0.155121	10.4101	2.23e-25	2.1e-24	3.06276	9329.26	28573.8	UP
77078990	77307004	Rbfox2	196	211	275	596	614	627	430.676	1.61446	0.110537	14.6056	2.59e-48	4.87e-47	3.06196	211.9	649.453	UP
83584927	83625614	Tmc3	13	6	17	26	38	32	22.3662	1.61366	0.460229	3.50621	0.000454535	0.00100312	3.06027	10.9216	33.8108	UP
88674772	88685015	Spic	124	73	131	259	338	284	205.939	1.61121	0.175662	9.17217	4.64e-20	3.47e-19	3.05507	101.39	310.489	UP
49892526	50443614	Slc7a11	4215	4771	5320	10999	14932	12568	9022.67	1.59865	0.0836694	19.1067	2.22e-81	7.66e-80	3.02859	4480.27	13565.1	UP
123962124	123968692	Ccr1	8404	6558	9544	19856	23972	21529	15336.1	1.59853	0.0667652	23.9426	1.1e-126	6.94e-125	3.02835	7613.67	23058.5	UP
106311341	106314762	Cd79b	11	5	7	20	26	16	14.5182	1.59779	0.566363	2.82114	0.00478528	0.00893612	3.02679	7.24399	21.7924	UP
9980598	9985098	Fth1	605868	593997	778727	1651169	1861605	1761648	1.23903e+06	1.59724	0.0416895	38.3129	0	0	3.02565	615569	1.8625e+06	UP
79988584	79996062	Cnn2	485	412	553	1104	1391	1362	906.635	1.592	0.0964657	16.5033	3.48e-61	8.7e-60	3.01467	451.733	1361.54	UP
75247027	75264502	Ptprn	11	11	19	34	39	35	25.332	1.59117	0.415058	3.8336	0.000126279	0.000301507	3.01293	12.5489	38.115	UP
53406332	53418115	Ppic	278	242	315	578	921	727	521.771	1.58939	0.136198	11.6697	1.82e-31	2.15e-30	3.00923	260.452	783.091	UP
100144063	100202092	Naip2	5647	5478	7072	14967	17844	15486	11351.5	1.58795	0.050358	31.5333	3.04e-218	4.49e-216	3.00622	5667.3	17035.7	UP
21733394	21751181	Dusp13	49	64	51	148	152	139	103.622	1.58455	0.224286	7.06484	1.61e-12	7.94e-12	2.99913	52.1817	155.062	UP
38123174	38254009	D630045J12Rik	40	44	39	122	101	104	77.3853	1.58034	0.253301	6.23898	4.4e-10	1.82e-09	2.9904	39.0051	115.766	UP
70372477	70429383	Piwil2	119	129	219	388	407	417	285.655	1.57578	0.150131	10.4961	9e-26	8.69e-25	2.98098	142.851	428.459	UP
123973628	124005558	Hip1r	46	51	89	124	182	175	113.201	1.56922	0.231559	6.77674	1.23e-11	5.73e-11	2.96744	56.7767	169.626	UP
104550663	104595753	Myl4	8	9	8	26	23	17	15.6116	1.56859	0.533219	2.94174	0.00326378	0.00630057	2.96614	7.92449	23.2987	UP
10857822	10869940	Tmem132a	2508	2673	3172	6502	7873	7538	5172.47	1.5683	0.0681397	23.016	3.22e-117	1.78e-115	2.96556	2609.46	7735.49	UP
99385420	99437381	Mras	376	347	436	930	1179	927	715.676	1.56547	0.098485	15.8955	6.81e-57	1.56e-55	2.95974	361.824	1069.53	UP
36230426	36252272	Ptgs1	2326	2081	3348	5370	7346	7302	4726.66	1.56387	0.159585	9.79961	1.13e-22	9.66e-22	2.95645	2388.97	7064.34	UP
37517871	37524479	Pcdhb22	66	60	74	205	173	144	123.503	1.56337	0.206734	7.56225	3.96e-14	2.16e-13	2.95544	62.5172	184.488	UP
114415281	114539251	Pde3b	2063	1928	2687	5782	6151	5420	4099.22	1.56282	0.0518411	30.1463	1.2e-199	1.54e-197	2.95431	2072.33	6126.1	UP
142560026	142573209	Gbp3	892	820	1143	2438	2616	2368	1753.43	1.56279	0.0610905	25.5816	2.44e-144	1.84e-142	2.95426	886.24	2620.63	UP
80519584	80539124	Atp8b3	3	6	8	18	18	8	10.3461	1.55947	0.678295	2.2991	0.0214992	0.0353953	2.94745	5.22587	15.4663	UP
55765962	55768494	Ltb4r1	16	18	24	54	45	51	35.5622	1.55934	0.352914	4.41846	9.94e-06	2.72e-05	2.94719	17.9836	53.1408	UP
88103252	88219003	Ugt1a6b	125	92	148	315	332	296	222.936	1.55607	0.148666	10.4669	1.23e-25	1.17e-24	2.94052	112.915	332.958	UP
120861421	120873506	Oas1h	9	9	9	20	20	30	16.6789	1.55091	0.520232	2.98118	0.00287139	0.00559765	2.93001	8.52075	24.8371	UP
131318985	131491411	Sgms2	856	857	1089	2481	2408	2306	1708.1	1.54291	0.0659008	23.4126	3.18e-121	1.88e-119	2.91381	872.94	2543.25	UP
75557547	75643495	Serpini1	51	54	95	161	168	178	120.183	1.54187	0.207969	7.41395	1.23e-13	6.51e-13	2.91172	61.0763	179.289	UP
121300227	121337733	Slc6a13	56	49	78	140	152	174	110.653	1.54008	0.209555	7.34929	1.99e-13	1.04e-12	2.9081	56.4349	164.87	UP
7267325	7275225	Rcor2	47	34	49	110	101	121	79.0422	1.53769	0.244601	6.28654	3.25e-10	1.36e-09	2.9033	40.4745	117.61	UP
45172726	45204092	Tmprss4	3	9	7	14	17	18	11.662	1.5376	0.628678	2.44577	0.0144544	0.0246031	2.90311	6.01051	17.3135	UP
99421446	99516540	Map1b	5	8	17	15	27	33	17.7405	1.53757	0.547836	2.80662	0.00500649	0.00931252	2.90304	8.98719	26.4937	UP
54949411	55006018	Unc5a	5	7	6	19	11	16	11.0296	1.52993	0.637418	2.40019	0.0163865	0.0275455	2.88771	5.70156	16.3576	UP
150470991	150485091	Zfp345	7	4	5	8	16	17	9.74797	1.52755	0.686266	2.22588	0.0260221	0.0421307	2.88295	5.04212	14.4538	UP
33782643	33929863	Rbpms	817	785	999	2018	2299	2269	1568.61	1.52115	0.0696486	21.8403	9.61e-106	4.69e-104	2.87019	810.842	2326.37	UP
110100749	110168196	Abca9	382	220	264	781	755	681	528.345	1.5197	0.265852	5.71632	1.09e-08	3.99e-08	2.86731	273.393	783.296	UP
134786067	135475258	Plcb1	44	48	70	136	153	119	96.9148	1.51969	0.219738	6.9159	4.65e-12	2.23e-11	2.86729	49.9966	143.833	UP
106440051	106447678	Abhd14a	88	83	127	241	236	271	178.379	1.51964	0.168071	9.04169	1.54e-19	1.13e-18	2.8672	91.968	264.791	UP
25024929	25038962	Htra4	28	42	57	75	121	123	75.831	1.51854	0.283106	5.36385	8.15e-08	2.77e-07	2.865	39.1539	112.508	UP
3665754	3669259	Mcemp1	696	722	968	1799	2150	2063	1431.56	1.51802	0.0787966	19.2651	1.06e-82	3.68e-81	2.86398	740.629	2122.49	UP
129267325	129275436	Cd69	2273	2360	3015	5885	7277	6107	4586.79	1.51299	0.0647681	23.3601	1.09e-120	6.42e-119	2.85401	2380.44	6793.14	UP
104218793	104235152	Trim6	38	32	47	83	96	114	69.9705	1.51159	0.260629	5.79976	6.64e-09	2.48e-08	2.85123	36.275	103.666	UP
75367529	75395935	Smad7	808	878	1268	2134	2820	2429	1757.31	1.5109	0.0945016	15.9881	1.55e-57	3.63e-56	2.84987	912.25	2602.38	UP
105467493	105471526	Tppp3	106	78	95	243	236	225	168.222	1.51073	0.173961	8.68428	3.81e-18	2.62e-17	2.84953	87.6067	248.836	UP
141890438	142015082	Fhad1	42	50	58	106	149	123	89.986	1.51021	0.231482	6.52408	6.84e-11	3.03e-10	2.84851	46.8367	133.135	UP
36603869	36666081	Cd86	2382	2191	2918	5518	6904	6374	4481.46	1.50829	0.0647655	23.2885	5.8e-120	3.39e-118	2.84472	2331.24	6631.67	UP
37689828	37841873	Pcdhgb2	103	117	177	339	296	350	235.578	1.50785	0.162128	9.30037	1.4e-20	1.08e-19	2.84385	122.168	348.987	UP
19591706	19619927	Epdr1	20	22	21	41	55	63	38.0495	1.50667	0.352736	4.27138	1.94e-05	5.14e-05	2.84153	19.9028	56.1963	UP
24501525	24733816	Ripor2	97	105	154	308	299	279	211.48	1.50571	0.15366	9.79898	1.14e-22	9.71e-22	2.83965	109.848	313.113	UP
86099026	86111970	Htr2b	663	626	1049	1786	2043	1921	1373.93	1.49627	0.0922491	16.2199	3.65e-59	8.85e-58	2.82113	717.724	2030.14	UP
153779381	153844142	Rgsl1	19	10	20	40	41	40	28.9318	1.49429	0.392227	3.80974	0.000139111	0.000330266	2.81725	15.1007	42.7629	UP
190118035	190170714	Prox1	3	9	6	12	11	22	10.8787	1.49247	0.677775	2.20201	0.0276646	0.0444591	2.8137	5.74368	16.0138	UP
115051917	115062177	Cd300e	47	52	95	164	171	139	113.152	1.48978	0.220093	6.76886	1.3e-11	6.04e-11	2.80845	59.0576	167.247	UP
124512405	124523443	C1ra	601	504	752	1559	1591	1430	1096.43	1.48912	0.077945	19.1048	2.3e-81	7.92e-80	2.80718	575.291	1617.57	UP
99267447	99337137	Map6	288	246	311	681	793	624	501.795	1.48803	0.109078	13.6419	2.26e-42	3.66e-41	2.80506	264.081	739.51	UP
128062640	128118491	Itgam	9573	9356	12809	25692	27782	24771	18736.6	1.48731	0.0441521	33.686	9.25e-249	1.81e-246	2.80366	9850.65	27622.6	UP
51862015	51994975	Gas2	196	208	291	553	612	546	409.531	1.48622	0.112458	13.2158	7.11e-40	1.08e-38	2.80154	215.118	603.944	UP
118688545	118705778	Gde1	4639	4389	5876	11045	13229	12491	8805.98	1.48545	0.0553807	26.8225	1.77e-158	1.57e-156	2.80004	4634.42	12977.5	UP
23988482	23988595	Gm37419	2	14	11	18	24	25	16.0796	1.48405	0.589415	2.51783	0.011808	0.0204288	2.79732	8.50085	23.6584	UP
57784881	57788450	Fabp7	297	353	493	1031	998	772	670.779	1.48298	0.125195	11.8454	2.27e-32	2.76e-31	2.79526	353.111	988.447	UP
40551095	40634797	Mtmr7	337	309	410	869	857	872	623.711	1.48228	0.091508	16.1984	5.17e-59	1.25e-57	2.79391	328.72	918.702	UP
60632827	60676729	Mfap3l	1026	948	1406	2550	3066	2674	1984.76	1.48205	0.0712273	20.8073	3.71e-96	1.57e-94	2.79345	1045.42	2924.09	UP
38097984	38107534	Ccne1	1715	1864	2580	4936	5192	4954	3617.52	1.48153	0.0672958	22.0152	2.06e-107	1.03e-105	2.79245	1906.71	5328.33	UP
23520291	23614222	Rtp4	1137	881	1459	2816	2948	2700	2030.98	1.4762	0.0781433	18.891	1.35e-79	4.52e-78	2.78216	1072.65	2989.3	UP
17561885	17577800	P2rx6	18	20	41	55	72	63	45.4324	1.47094	0.329568	4.46322	8.07e-06	2.23e-05	2.77202	23.8796	66.9852	UP
43514711	43523765	Tpm2	21	30	20	51	51	74	42.5988	1.47049	0.357092	4.11797	3.82e-05	9.75e-05	2.77117	22.7693	62.4283	UP
71534255	71537456	Bst2	6619	6561	8473	16903	18682	17286	12704.6	1.46961	0.0415823	35.3421	1.32e-273	2.93e-271	2.76947	6740.91	18668.3	UP
62262562	62298411	Slc31a2	7441	7574	9060	18489	20969	19482	14166	1.46812	0.0496869	29.5474	7.09e-192	8.25e-190	2.76661	7523.38	20808.7	UP
43446462	43454628	Cd72	12159	11000	15498	29946	31922	31757	22541.2	1.4634	0.0455234	32.146	1e-226	1.57e-224	2.75757	11996.3	33086.1	UP
31208312	31211729	Tnnc1	44	35	47	88	108	110	73.6891	1.46045	0.24797	5.88962	3.87e-09	1.47e-08	2.75194	39.3031	108.075	UP
107590006	107610484	Serpinb8	5970	4970	6610	15131	13796	13639	10264	1.46012	0.0643976	22.6735	8.18e-114	4.36e-112	2.75131	5472.38	15055.7	UP
51465862	51478425	Nabp1	2144	2021	2714	5506	5638	5476	4006.17	1.45689	0.0480024	30.3504	2.49e-202	3.23e-200	2.74516	2138.82	5873.53	UP
45996902	46005707	Ankrd37	48	56	99	172	165	147	116.426	1.45535	0.217458	6.69254	2.19e-11	1.01e-10	2.74222	61.8563	170.996	UP
152736251	152737410	Id1	1666	2006	3000	5104	5739	5089	3837.59	1.45358	0.155899	9.32385	1.12e-20	8.67e-20	2.73887	2052.4	5622.78	UP
137569840	137587481	Tfr2	5	6	19	21	25	24	16.7668	1.45233	0.544236	2.66856	0.00761774	0.0136787	2.73649	8.81987	24.7136	UP
48663514	48673502	Cavin4	134	121	180	314	344	386	251.932	1.45229	0.146028	9.94528	2.64e-23	2.31e-22	2.73642	134.582	369.281	UP
48539935	48561919	Msantd3	842	1101	1454	2541	2956	2658	1964.54	1.45211	0.100943	14.3855	6.38e-47	1.16e-45	2.73608	1051.24	2877.84	UP
75706757	75772364	Ell2	8917	10330	12911	24426	27854	25100	18656.9	1.44901	0.0665036	21.7885	2.98e-105	1.45e-103	2.73021	10003.1	27310.7	UP
48025146	48034853	Apln	10	4	8	14	21	18	12.7489	1.44896	0.591849	2.4482	0.0143572	0.0244502	2.73012	6.8309	18.6668	UP
107741048	107760469	Csf1	795	582	822	1628	1821	1835	1276.11	1.44616	0.0912061	15.856	1.28e-56	2.92e-55	2.72483	685.216	1867.01	UP
62360727	62391769	Slc31a1	11546	11567	14870	29929	32277	28982	22009.9	1.44494	0.0411842	35.0848	1.15e-269	2.46e-267	2.72251	11825.5	32194.3	UP
101769742	101785371	Etv4	47	77	89	153	174	183	123.236	1.44421	0.215998	6.68623	2.29e-11	1.05e-10	2.72114	66.2188	180.253	UP
44511787	44561877	Cxcr5	6	9	13	26	13	27	16.07	1.44166	0.552918	2.60737	0.0091242	0.0161327	2.71633	8.59978	23.5402	UP
94172664	94173568	Mt2	69	74	98	155	204	216	138.95	1.43918	0.19519	7.37323	1.67e-13	8.75e-13	2.71168	74.8163	203.084	UP
38183217	38197568	1600014C10Rik	3373	3414	4652	8481	9912	8739	6560.89	1.43108	0.0561198	25.5005	1.95e-143	1.44e-141	2.69649	3549.03	9572.74	UP
191097847	191108945	Batf3	14	15	17	45	25	39	26.5959	1.43003	0.425059	3.36431	0.00076734	0.00163894	2.69453	14.4055	38.7862	UP
33773750	33781830	Angptl4	133	155	185	312	421	392	272.146	1.42901	0.148129	9.64704	5.06e-22	4.19e-21	2.69261	147.504	396.788	UP
170644532	170682789	Olfml2b	60	81	145	203	244	220	161.092	1.42797	0.209588	6.81325	9.54e-12	4.48e-11	2.69068	86.8459	235.338	UP
66676091	66687234	Uchl1	612	621	782	1182	1733	1869	1158.51	1.42767	0.199828	7.14446	9.03e-13	4.53e-12	2.69011	627.927	1689.09	UP
38137192	38159907	Nsg1	5	9	25	16	34	39	21.4345	1.42623	0.546889	2.60789	0.00911013	0.0161121	2.68743	11.4723	31.3967	UP
65528410	65555518	Tiparp	2630	2229	2825	5918	6366	5972	4424.65	1.4257	0.0573248	24.8706	1.55e-136	1.07e-134	2.68646	2401.44	6447.86	UP
58519817	58525892	Serp1	14743	13797	18127	33810	42394	34520	26775.1	1.42532	0.0581133	24.5265	7.7e-133	5.16e-131	2.68574	14529.3	39020.9	UP
69670120	69684230	Klhl41	8	9	4	17	18	16	12.4317	1.42322	0.605167	2.35178	0.0186838	0.0311037	2.68183	6.85716	18.0063	UP
79805094	80012851	Filip1	51	72	93	148	206	156	123.173	1.42315	0.213596	6.66282	2.69e-11	1.22e-10	2.68171	66.8514	179.494	UP
123526166	123690853	Ndst3	154	184	231	425	450	465	325.289	1.42047	0.129155	10.9982	3.9e-28	4.13e-27	2.67673	176.86	473.718	UP
40862396	40922308	Slc7a2	31998	37381	47275	90605	96950	86914	66581.5	1.41831	0.0668438	21.2182	6.48e-100	2.94e-98	2.67272	36257.2	96905.8	UP
78584503	78591964	Syde1	4	9	15	17	26	22	15.6812	1.41769	0.550431	2.57559	0.0100069	0.0175507	2.67157	8.47459	22.8878	UP
103722222	103738001	Olfml3	134	138	215	332	435	372	275.675	1.41632	0.145842	9.71128	2.7e-22	2.26e-21	2.66903	149.88	401.471	UP
161240112	161251219	Prdx6	7193	7100	9286	15956	20552	18983	13455.6	1.416	0.0664423	21.3117	8.83e-101	4.06e-99	2.66845	7335.85	19575.3	UP
58656166	58829420	Atp10a	388	399	580	1088	1027	1077	775.875	1.41521	0.0953398	14.8439	7.62e-50	1.49e-48	2.66698	422.426	1129.32	UP
37484795	37489454	Pcdhb17	13	10	17	30	23	40	22.6993	1.41517	0.453225	3.12245	0.00179351	0.00360714	2.66692	12.3236	33.0749	UP
177000956	177012787	Gm14419	8	3	15	18	16	25	14.3206	1.41352	0.589572	2.39753	0.0165061	0.0277255	2.66385	7.68937	20.9517	UP
44959372	44974851	Cpt1c	65	57	95	160	165	180	122.69	1.41234	0.195854	7.2112	5.55e-13	2.83e-12	2.66169	66.7398	178.64	UP
87578591	87590743	Prokr1	309	366	424	761	921	902	627.789	1.41204	0.108083	13.0644	5.26e-39	7.82e-38	2.66113	343.209	912.369	UP
56609523	56639562	Tgfbi	48645	46327	63961	108523	137981	124866	90160.2	1.40894	0.0611877	23.0266	2.53e-117	1.4e-115	2.65542	49329	130992	UP
180935022	180938400	Lefty1	37	42	58	121	112	86	77.4942	1.40622	0.249655	5.63266	1.77e-08	6.39e-08	2.65042	42.3856	112.603	UP
140650914	140671469	Flrt3	798	734	1025	2032	1997	1910	1446.38	1.40167	0.067556	20.7482	1.27e-95	5.34e-94	2.64207	793.646	2099.11	UP
9875486	10360847	Chrm3	20	15	26	40	47	54	34.3255	1.40084	0.359049	3.90153	9.56e-05	0.00023143	2.64055	18.7835	49.8675	UP
92599707	92615250	Chst1	207	218	287	512	586	557	402.781	1.40063	0.111743	12.5344	4.84e-36	6.59e-35	2.64017	221.179	584.382	UP
165592240	165634538	Mpzl1	666	644	921	1593	1765	1780	1253.2	1.39172	0.0772331	18.0197	1.37e-72	4.13e-71	2.62391	690.867	1815.53	UP
22757727	22782844	Plat	25	21	28	72	37	61	41.8014	1.39005	0.358828	3.87385	0.000107131	0.000257689	2.62087	23.0673	60.5355	UP
14388316	14494977	Slc39a12	6	4	13	21	23	8	12.5424	1.39001	0.640028	2.1718	0.0298705	0.0477094	2.62081	6.84734	18.2374	UP
76778424	76847018	Cpd	70959	79931	98451	189796	205579	180530	140471	1.38823	0.0596732	23.2639	1.03e-119	5.99e-118	2.61757	77660.7	203282	UP
23583670	23621124	H2bc6	18	46	45	100	87	65	61.5181	1.38776	0.32895	4.21874	2.46e-05	6.42e-05	2.61671	34.0596	88.9765	UP
113207465	113314126	Arntl	780	729	1020	1708	2108	2000	1418.67	1.38641	0.0791588	17.5142	1.12e-68	3.14e-67	2.61427	784.629	2052.7	UP
117208536	117274415	Emb	12542	10906	15180	28290	30715	29683	21667.4	1.38381	0.0446754	30.9748	1.18e-210	1.63e-208	2.60957	12004.6	31330.2	UP
41519414	41531048	Cd164	11177	9909	12433	24235	27232	25871	18891.8	1.3831	0.0500299	27.6455	3.16e-168	3.04e-166	2.60829	10472.5	27311	UP
75474569	75479307	Chpf	106	146	169	239	369	361	236.439	1.38198	0.185983	7.43066	1.08e-13	5.76e-13	2.60625	131.185	341.692	UP
117629500	117687352	Cpm	9	13	10	27	20	27	18.2289	1.379	0.495321	2.78406	0.00536831	0.00992382	2.60089	10.1895	26.2683	UP
157418444	157471862	Src	1735	1743	2240	4242	4663	4186	3200.71	1.37642	0.0522821	26.3269	9.45e-153	7.55e-151	2.59624	1780.16	4621.26	UP
37348346	37410108	Fgf2	18	24	37	54	67	58	43.6678	1.37339	0.32292	4.25305	2.11e-05	5.55e-05	2.59079	24.2142	63.1214	UP
70616155	70621483	Lrrc25	4514	4377	5452	10853	11422	10503	8026.2	1.37147	0.0425802	32.209	1.32e-227	2.08e-225	2.58734	4475.9	11576.5	UP
20398004	20725078	Pde7b	382	325	404	1004	879	659	622.531	1.37001	0.133581	10.2561	1.11e-24	1.02e-23	2.58473	347.551	897.512	UP
62500943	62574075	Fap	9	9	18	29	31	21	19.7284	1.36998	0.473906	2.89084	0.00384216	0.00730969	2.58468	10.9222	28.5347	UP
105077630	105139539	Gbp9	557	446	605	1344	1224	1097	898.289	1.36996	0.0973782	14.0685	5.93e-45	1.02e-43	2.58464	501.243	1295.33	UP
122594467	122611303	Gatm	13821	13468	16913	30990	37437	32588	24707.6	1.36993	0.0510997	26.809	2.54e-158	2.23e-156	2.58458	13786.3	35628.9	UP
88723285	88731914	Bcl2a1d	1874	1959	2483	4372	5140	4877	3523.2	1.36929	0.06288	21.7762	3.9e-105	1.89e-103	2.58343	1966.5	5079.89	UP
90490737	90508907	Afp	198	205	304	469	574	555	391.16	1.36641	0.124132	11.0077	3.51e-28	3.72e-27	2.57828	218.194	564.126	UP
61505144	61512931	B9d1	113	105	106	216	262	264	182.183	1.3645	0.171549	7.95401	1.81e-15	1.06e-14	2.57488	102.311	262.055	UP
83219828	83304945	Slc4a5	16	13	10	14	48	29	22.1422	1.36386	0.518613	2.62982	0.00854301	0.0152023	2.57372	12.4955	31.7889	UP
17796226	17845665	Txlnb	440	442	571	1181	1086	1023	807.7	1.36264	0.0895951	15.2088	3.09e-52	6.43e-51	2.57155	452.226	1163.17	UP
4674350	4747207	Sgce	126	148	195	310	417	335	259.733	1.36201	0.149781	9.09335	9.6e-20	7.09e-19	2.57043	145.413	374.054	UP
76019194	76027782	Rflnb	28	24	48	75	66	82	54.7411	1.36178	0.295535	4.60786	4.07e-06	1.16e-05	2.57003	30.4437	79.0385	UP
35091501	35105766	Lrpap1	13870	13393	17842	31349	37468	33267	25019.4	1.36064	0.0490282	27.7523	1.64e-169	1.61e-167	2.56799	14024.1	36014.7	UP
170302668	170589861	Nos1ap	24	27	36	79	58	59	48.2048	1.36059	0.30996	4.38956	1.14e-05	3.09e-05	2.5679	26.9754	69.4341	UP
58556257	58612773	Slc27a6	5	10	8	12	28	13	12.8949	1.3592	0.615595	2.20794	0.0272484	0.0438859	2.56542	7.28669	18.5031	UP
100407764	100452869	Naip1	70	67	60	127	159	165	110.926	1.35911	0.219757	6.1846	6.23e-10	2.55e-09	2.56526	62.5527	159.299	UP
13006846	13040063	Sod2	14885	15248	18546	33535	39490	37169	27048.1	1.35615	0.053958	25.1334	2.14e-139	1.53e-137	2.56001	15196.5	38899.7	UP
21779883	21780625	H1f5	11	20	22	48	31	40	29.381	1.35523	0.407924	3.32227	0.00089288	0.00189215	2.55839	16.5038	42.2581	UP
16553495	16620152	Hgf	849	668	843	1896	1910	1542	1313.05	1.35457	0.0958645	14.1301	2.48e-45	4.33e-44	2.55721	738.751	1887.35	UP
23102963	23350786	Eya4	704	750	936	1645	2048	1699	1322.59	1.35272	0.0812395	16.651	2.98e-62	7.58e-61	2.55393	744.539	1900.63	UP
54631231	54641364	Cdh24	75	77	79	174	174	175	128.842	1.35235	0.188026	7.19234	6.37e-13	3.23e-12	2.55328	72.7745	184.909	UP
37611677	37720085	2010300C02Rik	20	15	32	42	56	51	36.4646	1.35212	0.351903	3.84231	0.000121882	0.00029148	2.55287	20.3845	52.5447	UP
75274988	75482156	Wdr49	9	5	14	22	26	14	15.12	1.34851	0.550617	2.44909	0.0143218	0.0243962	2.54649	8.45295	21.787	UP
70808449	70821424	Il12rb1	71	82	104	171	200	204	141.509	1.34567	0.18269	7.36589	1.76e-13	9.24e-13	2.54148	79.88	203.138	UP
91633009	91788387	Ston2	20	20	17	37	47	45	31.8302	1.342	0.372572	3.60199	0.000315788	0.000713534	2.53503	18.1345	45.5258	UP
45283087	45318771	Ero1l	8708	9251	12034	22061	23784	21032	16465.1	1.34049	0.0529466	25.3177	2.04e-141	1.49e-139	2.53237	9322.09	23608.2	UP
24012344	24280795	Carmil1	2526	2661	3509	5774	6992	6577	4764.12	1.3375	0.0668434	20.0094	4.56e-89	1.74e-87	2.52712	2701.1	6827.14	UP
118482692	118706219	Abcc4	4104	3954	5061	9331	10532	9388	7205.92	1.33669	0.0447083	29.898	2.09e-196	2.54e-194	2.52571	4088.25	10323.6	UP
75932827	75978458	Kdr	2134	2006	2783	6040	4708	4571	3785.83	1.33525	0.0931548	14.3337	1.35e-46	2.43e-45	2.5232	2148.67	5422.98	UP
37707039	37841873	Pcdhga6	15	15	14	29	40	30	24.3882	1.33465	0.420569	3.17343	0.00150647	0.00307552	2.52214	13.9344	34.8419	UP
138890836	138909519	Bnip3	1793	1842	2687	4677	4910	4366	3439.92	1.33335	0.0682475	19.5371	5.32e-85	1.91e-83	2.51988	1953.24	4926.59	UP
131491496	131525922	Smox	4301	4206	5797	10613	10497	10511	7808.97	1.33243	0.0512024	26.0227	2.74e-149	2.18e-147	2.51826	4437.85	11180.1	UP
47796141	47813430	Pdia4	9490	9076	12492	20403	24701	23561	16939.6	1.32997	0.0583501	22.793	5.39e-115	2.9e-113	2.51398	9640.58	24238.6	UP
164025450	164050538	Pabpc1l	20	16	25	47	34	53	33.2463	1.32951	0.373407	3.56048	0.00037018	0.000826999	2.51317	18.8672	47.6255	UP
117128655	117133963	Plk3	2668	3211	4333	6019	8159	8219	5532.91	1.32257	0.178844	7.39512	1.41e-13	7.46e-13	2.50112	3160.52	7905.31	UP
71002633	71126856	Myom1	27	22	36	64	62	60	45.982	1.32016	0.303023	4.35662	1.32e-05	3.57e-05	2.49693	26.2113	65.7528	UP
124493113	124510643	C1rl	306	241	352	695	688	587	487.405	1.31577	0.110108	11.9499	6.5e-33	8.07e-32	2.48935	279.198	695.611	UP
115710433	115715072	S1pr1	7275	6926	9065	16532	18810	15725	12627.6	1.31441	0.0485691	27.0626	2.71e-161	2.47e-159	2.487	7242.91	18012.3	UP
57504026	57505448	Rpp25	16	16	30	45	44	45	33.1365	1.31303	0.362638	3.62078	0.00029372	0.000667386	2.48463	18.8836	47.3893	UP
46016993	46032369	Vegfa	1298	1312	1888	2942	3637	3229	2425.36	1.31299	0.0752164	17.4561	3.09e-68	8.6e-67	2.48455	1391.22	3459.5	UP
94201310	94285857	Scamp1	4502	4320	5598	9774	11483	10301	7813.3	1.31025	0.048888	26.8011	3.14e-158	2.74e-156	2.47984	4490.93	11135.7	UP
4236420	4241026	Osm	570	603	824	1195	1616	1524	1074.06	1.30382	0.102499	12.7203	4.56e-37	6.45e-36	2.46882	618.989	1529.13	UP
105870858	105908926	Adora3	75	71	89	177	155	178	126.994	1.30094	0.190269	6.83737	8.07e-12	3.8e-11	2.46389	73.3399	180.648	UP
34579846	34597468	Brd8dc	11	10	13	29	28	17	18.3336	1.30041	0.487338	2.66838	0.00762172	0.0136822	2.46298	10.5974	26.0698	UP
88278085	88310888	Ctsc	35026	34909	45400	80866	85999	82949	62073.6	1.29823	0.0395747	32.8047	5.05e-236	8.59e-234	2.45928	35888	88259.3	UP
36005695	36020560	H2-T24	1985	1551	2511	4160	4647	4206	3230.57	1.29706	0.0722808	17.9448	5.27e-72	1.57e-70	2.45728	1867.54	4593.6	UP
30599723	30602797	Fam43a	19	14	21	28	47	42	28.9848	1.29622	0.394159	3.28857	0.00100699	0.00211471	2.45584	16.7695	41.2001	UP
99263231	99267489	Dusp6	9064	8607	11957	20773	22759	20354	15872.6	1.29434	0.0431784	29.9765	1.99e-197	2.44e-195	2.45264	9193.11	22552.2	UP
88435959	88461182	Sema4a	4081	3746	4803	8282	9609	9427	6793.47	1.29267	0.0563107	22.956	1.28e-116	7.06e-115	2.44981	3938.92	9648.01	UP
139706696	139736336	Micall2	1623	1835	2314	3880	4244	4313	3095.27	1.29161	0.0724231	17.8343	3.83e-71	1.12e-69	2.44802	1795.26	4395.29	UP
3266048	3337748	Crem	735	718	893	1587	1710	1769	1261.42	1.29134	0.0742091	17.4014	8.05e-68	2.23e-66	2.44755	732.062	1790.78	UP
81347026	81455465	Cpeb1	1571	1529	2012	3248	3926	3850	2741.38	1.29128	0.0692386	18.6497	1.27e-77	4.15e-76	2.44745	1590.3	3892.47	UP
43221235	43239911	Oaf	104	109	189	309	285	262	212.734	1.29117	0.168113	7.68041	1.59e-14	8.85e-14	2.44727	122.895	302.574	UP
34863146	34874946	Tmem140	599	458	642	1133	1278	1255	912.057	1.29113	0.0904878	14.2686	3.44e-46	6.14e-45	2.4472	529.158	1294.96	UP
117688875	117710758	Mdm2	15183	15200	20709	38324	36369	34701	27263.6	1.28624	0.0544869	23.6064	3.32e-123	2e-121	2.43891	15855	38672.3	UP
122481698	122551329	Piezo1	36270	40282	48086	88652	93359	86293	66830.3	1.28468	0.0556428	23.088	6.11e-118	3.46e-116	2.43629	38897.7	94763	UP
10485158	10596605	Tspan7	12	10	14	26	25	26	19.2157	1.28136	0.461517	2.7764	0.00549639	0.0101413	2.43068	11.1937	27.2377	UP
120876142	120887613	Oas1g	742	662	1122	1495	1921	1920	1329.82	1.27722	0.1069	11.9478	6.67e-33	8.26e-32	2.42372	775.845	1883.8	UP
4425459	4439432	Rhod	241	266	311	566	594	590	437.044	1.27675	0.107802	11.8435	2.33e-32	2.82e-31	2.42292	255.607	618.48	UP
152399830	152510695	Colgalt2	8	6	9	18	16	15	12.2334	1.27648	0.578176	2.20776	0.0272607	0.0439003	2.42247	7.13985	17.327	UP
76612383	76617384	Slc39a4	1998	2211	2865	4126	5465	5476	3758.03	1.27494	0.0925141	13.7811	3.31e-43	5.49e-42	2.41989	2197.6	5318.46	UP
32400506	32408227	Tm4sf19	200	213	259	438	533	464	357.882	1.27322	0.118523	10.7424	6.43e-27	6.51e-26	2.41701	209.649	506.115	UP
95824499	95832140	Phospho1	31	30	40	68	77	70	53.646	1.27255	0.277687	4.58267	4.59e-06	1.3e-05	2.41588	31.4002	75.8917	UP
5220852	5256286	Pon3	6447	6293	8158	14756	15467	14196	11097.1	1.26978	0.0399486	31.7855	1.03e-221	1.55e-219	2.41126	6506.27	15688	UP
47611589	47683861	Gm20517	5	10	11	25	15	15	13.7972	1.26882	0.576142	2.20227	0.0276461	0.0444454	2.40964	8.08718	19.5073	UP
119108711	119137983	Slc2a1	6233	7328	9259	15132	17012	16215	12085.1	1.26775	0.0708617	17.8904	1.4e-71	4.14e-70	2.40785	7092.31	17077.8	UP
109932190	109995845	Abca8b	289	311	402	765	706	643	529.33	1.26159	0.107256	11.7624	6.1e-32	7.3e-31	2.39759	311.473	747.187	UP
122952515	122969875	Clec4a3	644	444	515	1140	1271	1006	855.019	1.25649	0.128468	9.78056	1.36e-22	1.16e-21	2.38914	505.188	1204.85	UP
59096448	59101821	Gpr171	14	7	5	18	21	17	14.0716	1.25401	0.581723	2.15568	0.0311088	0.0495321	2.38503	8.3996	19.7436	UP
76294348	76296896	Smpd5	192	257	304	472	540	569	396.61	1.25316	0.135637	9.23907	2.49e-20	1.89e-19	2.38362	234.443	558.777	UP
91027464	91035215	Epgn	9	7	15	30	23	11	15.9919	1.24719	0.555944	2.24338	0.0248722	0.0404319	2.37379	9.42076	22.5631	UP
155127277	155146814	Mr1	1566	1404	1820	3206	3672	3159	2517.28	1.24603	0.0590207	21.1118	6.2e-99	2.75e-97	2.37188	1493.61	3540.95	UP
12866549	12992650	Slco5a1	43	77	36	97	149	93	84.8909	1.24509	0.321045	3.87826	0.000105206	0.000253381	2.37034	50.7591	119.023	UP
37477814	37483038	Pcdhb16	13	11	19	34	27	28	22.3627	1.24504	0.434318	2.86664	0.00414849	0.00782182	2.37025	13.2078	31.5177	UP
25087344	25179726	Pou2f2	4974	4764	6118	11175	11064	10878	8323.97	1.24466	0.0449654	27.6804	1.2e-168	1.16e-166	2.36963	4940.79	11707.2	UP
180456245	180474867	Slco4a1	1109	1276	1649	2489	2740	3150	2108.48	1.24239	0.0962479	12.9082	4.04e-38	5.88e-37	2.3659	1252.57	2964.39	UP
94974751	95014217	Adgrg1	32	38	56	87	100	74	65.3812	1.23951	0.264379	4.68838	2.75e-06	8.02e-06	2.36118	38.8029	91.9595	UP
164839518	164857711	Pltp	2597	1723	2200	5275	4606	3791	3438.47	1.23916	0.228839	5.41498	6.13e-08	2.11e-07	2.36061	2046.45	4830.49	UP
107595207	107748583	Ppfibp2	1974	1850	2363	4067	4617	4205	3239.42	1.23835	0.0520255	23.8028	3.13e-125	1.93e-123	2.35929	1929.22	4549.62	UP
96261682	96263311	H4c14	33	22	32	63	61	57	45.5439	1.23824	0.307071	4.03243	5.52e-05	0.000137703	2.35911	27.1205	63.9672	UP
77986947	78010083	Pfkl	8789	9307	12160	20608	22130	19985	15774.1	1.23592	0.0515766	23.9629	6.79e-127	4.31e-125	2.35532	9402.03	22146.3	UP
99929414	99987294	Pgm1	1572	1662	2148	3728	3956	3482	2807.74	1.23582	0.0609351	20.281	1.89e-91	7.41e-90	2.35516	1673.53	3941.94	UP
78428564	78439303	Kctd17	457	460	477	955	1072	892	734.344	1.23442	0.0997521	12.3749	3.57e-35	4.71e-34	2.35287	439.053	1029.64	UP
171632403	171653035	Slamf7	164	119	171	333	348	262	236.943	1.23441	0.155609	7.93275	2.14e-15	1.26e-14	2.35285	141.363	332.524	UP
40445952	40846874	Dock4	9953	10299	12460	24529	23021	20444	17119.1	1.23422	0.0639456	19.301	5.27e-83	1.86e-81	2.35253	10213.2	24024.9	UP
109450855	109473598	Slc16a6	3028	3036	3786	6845	7311	6264	5139.39	1.23075	0.0531405	23.1603	1.15e-118	6.61e-117	2.34689	3071.82	7206.97	UP
83548327	83638801	Sh3bgrl2	5841	5784	8357	11723	15075	14265	10335.2	1.22869	0.0753681	16.3025	9.47e-60	2.34e-58	2.34354	6181.33	14489.1	UP
7817957	7951588	Flnb	2181	2143	2848	4869	4891	5011	3726.28	1.22765	0.0547807	22.4103	3.12e-111	1.61e-109	2.34186	2229.52	5223.05	UP
78558750	78732776	Dgkh	2443	2481	3014	6305	5509	4589	4137.22	1.22576	0.0889505	13.7803	3.35e-43	5.54e-42	2.33879	2478.59	5795.86	UP
59175401	59535999	Chsy3	23	17	12	26	54	30	27.6181	1.22049	0.44807	2.72388	0.006452	0.0117509	2.33026	16.7372	38.4991	UP
39958036	39986646	Mfsd4b5	9	7	19	23	19	28	17.6706	1.22013	0.509287	2.39575	0.0165863	0.0278389	2.32967	10.4881	24.8532	UP
93654863	93749951	Pcyt1b	510	380	587	1020	974	1024	762.769	1.21951	0.098424	12.3904	2.95e-35	3.9e-34	2.32868	457.825	1067.71	UP
111311797	111338177	Mlkl	1007	938	1294	2184	2322	2107	1670.47	1.21414	0.0608614	19.9492	1.52e-88	5.78e-87	2.32002	1005.77	2335.16	UP
115381916	115396132	Cdr2l	10	8	9	19	18	18	13.9753	1.20085	0.539833	2.22448	0.026116	0.042262	2.29875	8.49969	19.4509	UP
79716634	79736108	Hcn2	228	244	307	493	584	502	399.74	1.19987	0.111949	10.718	8.38e-27	8.42e-26	2.2972	242.546	556.933	UP
181227615	181242027	Helz2	5089	5467	6641	12215	11495	11095	8835.23	1.19795	0.0610824	19.6121	1.22e-85	4.41e-84	2.29414	5364.62	12305.8	UP
61928087	62038244	Ddx60	761	639	901	1753	1492	1377	1174.87	1.19212	0.0960949	12.4057	2.43e-35	3.23e-34	2.28489	715.073	1634.66	UP
21124935	21160984	Myb	19	22	12	40	29	40	27.9374	1.19174	0.425827	2.79866	0.00513149	0.00952366	2.28429	17.1719	38.703	UP
136206365	136245216	Asap3	401	423	628	810	1057	1036	736.256	1.19124	0.114166	10.4343	1.73e-25	1.64e-24	2.28349	447.928	1024.58	UP
43524216	43544428	Cd33	29146	24200	30714	55908	57418	56409	43134.1	1.19088	0.0570457	20.8758	8.88e-97	3.79e-95	2.28291	26278.8	59989.3	UP
119623819	119654359	Ccl28	14	10	30	36	24	45	26.7532	1.18984	0.450022	2.64395	0.00819443	0.014637	2.28127	16.1218	37.3845	UP
46454935	46481255	Havcr2	7235	7299	10329	15983	18047	15692	12621.2	1.18818	0.0566303	20.9814	9.7e-98	4.19e-96	2.27865	7697.74	17544.6	UP
116504369	116540584	Nucb2	2664	2782	3674	5477	6622	6187	4643.36	1.18758	0.0652835	18.1911	6.07e-74	1.88e-72	2.2777	2833	6453.73	UP
45055186	45077436	Mpzl3	123	110	161	262	308	220	200.127	1.18719	0.159943	7.4226	1.15e-13	6.11e-13	2.27709	122.033	278.22	UP
29321344	29325356	Insl6	123	112	142	227	276	255	192.576	1.18658	0.152828	7.76419	8.22e-15	4.67e-14	2.27613	117.665	267.487	UP
18318985	18533892	Nhsl1	108	134	162	259	250	299	205.962	1.18538	0.163975	7.22905	4.86e-13	2.49e-12	2.27424	125.771	286.153	UP
170907273	170912941	Fcrlb	398	427	558	879	1005	882	702.83	1.18307	0.0898384	13.1689	1.32e-39	2e-38	2.2706	429.664	975.997	UP
4237754	4243463	Lilra5	115	101	129	214	208	266	175.748	1.17888	0.173879	6.77986	1.2e-11	5.61e-11	2.264	107.705	243.79	UP
29410919	29471161	Pdcd1lg2	14	9	15	27	34	15	19.212	1.17877	0.492195	2.39492	0.0166239	0.0278986	2.26383	11.7689	26.6552	UP
55005985	55021385	Hk3	14416	14302	18176	29017	33084	31471	23826.5	1.17721	0.0462284	25.4652	4.79e-143	3.53e-141	2.2614	14611.7	33041.4	UP
125418063	125569808	Sipa1l2	3514	3558	4712	7741	8364	7335	5967.9	1.1757	0.0508592	23.1168	3.14e-118	1.79e-116	2.25903	3661.96	8273.83	UP
132732966	132757252	Smpdl3b	1323	1240	1743	2602	2810	3118	2176.33	1.17479	0.0773792	15.1822	4.64e-52	9.6e-51	2.2576	1335.53	3017.13	UP
68736995	68749241	Arrdc4	1751	1684	2123	3538	3890	3642	2821.39	1.17389	0.0519813	22.5829	6.39e-113	3.35e-111	2.25619	1733.54	3909.24	UP
45399669	45410278	Fxyd2	100	83	134	205	204	217	159.613	1.17321	0.169299	6.92984	4.21e-12	2.02e-11	2.25513	97.7889	221.437	UP
127296260	127335138	Itgal	30411	36490	45769	72082	81557	69536	56877.1	1.1688	0.0735181	15.8981	6.54e-57	1.5e-55	2.24824	35020.2	78734	UP
141009586	141010770	Ifitm3	9328	8180	11946	19085	19149	19796	14824.3	1.16847	0.0537325	21.746	7.53e-105	3.63e-103	2.24773	9127.49	20521.2	UP
111710474	111743809	Bcar1	45	68	89	100	143	155	101.476	1.16832	0.247107	4.72801	2.27e-06	6.67e-06	2.2475	62.4056	140.546	UP
20925454	20931555	Cfp	31056	29482	37702	62477	68053	64334	49723.8	1.1683	0.0359762	32.4743	2.46e-231	3.98e-229	2.24747	30624	68823.7	UP
59113855	59153618	P2ry14	649	423	543	1176	1070	973	822.392	1.16778	0.12998	8.98428	2.6e-19	1.89e-18	2.24666	506.946	1137.84	UP
66109515	66173798	Chsy1	1950	1855	2488	3817	4450	4165	3172.55	1.16528	0.0566939	20.5539	7.1e-94	2.91e-92	2.24277	1956.42	4388.67	UP
70235206	70239830	Gm21988	11	12	19	27	22	33	21.0096	1.16448	0.454681	2.56109	0.0104345	0.0182453	2.24152	12.8994	29.1198	UP
31359880	31436078	Sh3bp5	3093	2856	3915	6739	6817	5877	4962.99	1.16249	0.0565329	20.5631	5.87e-94	2.41e-92	2.23844	3064.57	6861.42	UP
35497974	35535038	Ahr	955	806	1064	1858	1976	1748	1425.84	1.16217	0.0696492	16.686	1.66e-62	4.24e-61	2.23794	881.008	1970.67	UP
94343295	94392997	Abcc3	7524	7616	8792	15304	18408	13822	12119.3	1.16023	0.0722815	16.0516	5.57e-58	1.32e-56	2.23494	7493.93	16744.6	UP
145267137	145315164	Tnfrsf8	90	99	133	190	250	194	161.551	1.16008	0.173933	6.6697	2.56e-11	1.17e-10	2.2347	99.8356	223.266	UP
57631981	57741112	Pkib	1116	1234	1599	2300	2890	2577	1983.12	1.15876	0.0805648	14.3829	6.62e-47	1.21e-45	2.23265	1226.81	2739.43	UP
173747293	173766943	Ifi204	1322	1123	1631	2827	2719	2440	2042.92	1.15707	0.0711974	16.2516	2.18e-59	5.32e-58	2.23004	1264.31	2821.54	UP
33012683	33056218	Iqcg	39	30	49	72	85	74	58.9623	1.15647	0.267158	4.32879	1.5e-05	4.02e-05	2.22911	36.4372	81.4875	UP
114568016	114613220	Fam222a	13	16	14	31	24	30	21.8872	1.15501	0.442244	2.61171	0.00900904	0.0159504	2.22686	13.626	30.1483	UP
8204756	8518825	Ust	870	921	1098	1884	2010	1791	1454.75	1.15477	0.069025	16.7298	7.95e-63	2.04e-61	2.22649	902.385	2007.12	UP
75858793	76022281	Samsn1	2732	2906	3712	5852	6367	6114	4692.46	1.15448	0.0559058	20.6505	9.67e-95	4.02e-93	2.22604	2909	6475.92	UP
35170991	35176068	Aif1	2544	2580	3180	5369	6181	4786	4174.35	1.1526	0.068207	16.8986	4.61e-64	1.21e-62	2.22315	2590.85	5757.84	UP
34410734	34503341	Bmpr1a	46	51	50	89	118	84	74.382	1.15177	0.250101	4.60523	4.12e-06	1.18e-05	2.22187	46.3703	102.394	UP
170298199	170306332	Gm7694	49	62	63	145	108	89	87.8275	1.14975	0.253383	4.5376	5.69e-06	1.6e-05	2.21876	54.6827	120.972	UP
60474191	60501987	Smim3	2120	1999	2798	4204	4859	4429	3453.8	1.14936	0.0556877	20.6393	1.22e-94	5.05e-93	2.21815	2145.61	4761.99	UP
29272488	29275446	Hilpda	371	329	439	751	799	678	570.484	1.14894	0.0946141	12.1434	6.22e-34	7.93e-33	2.21751	354.668	786.301	UP
104945904	105054930	Rgs7bp	121	88	120	247	221	175	164.9	1.14562	0.18541	6.17886	6.46e-10	2.64e-09	2.21241	102.724	227.077	UP
78962974	78984946	Lgals9	8600	7805	10503	16137	18797	17424	13426.4	1.14254	0.0473901	24.1094	1.99e-128	1.28e-126	2.2077	8371.19	18481.6	UP
59216272	59262871	P2ry12	1437	1314	1710	2796	3067	2809	2226.05	1.13958	0.0549056	20.7553	1.1e-95	4.63e-94	2.20317	1390.21	3061.88	UP
121510978	121519333	Zfp750	7	11	14	20	25	17	15.8568	1.13826	0.515916	2.20629	0.0273634	0.0440444	2.20116	9.89702	21.8165	UP
54544794	54560218	Cib2	383	388	528	838	891	782	644.738	1.13559	0.0900723	12.6075	1.92e-36	2.65e-35	2.19708	403.048	886.428	UP
92950865	92986391	Gpr35	119	150	162	252	289	292	214.647	1.12749	0.15567	7.2428	4.4e-13	2.25e-12	2.18478	135.002	294.292	UP
171225054	171226379	Apoa2	42	42	52	89	70	102	67.5552	1.12643	0.266337	4.22932	2.34e-05	6.13e-05	2.18317	42.4318	92.6787	UP
122728947	122859374	Pde5a	47	39	53	93	102	73	68.8635	1.12622	0.252705	4.45666	8.32e-06	2.3e-05	2.18287	43.2943	94.4326	UP
20042052	20066750	Ggh	3879	3714	5261	7715	8871	8036	6336.74	1.12475	0.0530805	21.1895	1.19e-99	5.41e-98	2.18063	3983.37	8690.1	UP
106838312	106891979	Manf	5884	5766	7483	11153	13100	12454	9457.66	1.12161	0.0526732	21.2937	1.3e-100	5.94e-99	2.17589	5955.98	12959.3	UP
62248984	62266453	Adora2b	393	431	536	748	958	905	672.423	1.12159	0.10392	10.7928	3.72e-27	3.8e-26	2.17587	423.548	921.297	UP
122578242	122611463	Galns	6306	6222	8254	12024	14744	13031	10249.3	1.11957	0.0562247	19.9124	3.18e-88	1.2e-86	2.17282	6460.55	14038.1	UP
96617006	96622809	Btg1	10720	9807	13111	20544	22626	21223	16603.5	1.1193	0.0387043	28.9193	6.84e-184	7.37e-182	2.17242	10467.2	22739.8	UP
36121678	36129692	Gm19684	65	43	60	125	119	78	83.0021	1.11467	0.257118	4.33525	1.46e-05	3.91e-05	2.16545	52.4938	113.51	UP
52119440	52161865	Stat1	2532	2443	3243	5149	5503	5016	4044.18	1.11399	0.0466596	23.8749	5.58e-126	3.49e-124	2.16444	2555.69	5532.66	UP
19727426	19732951	Gpr141b	184	194	258	424	396	390	312.678	1.11396	0.124647	8.93697	4e-19	2.88e-18	2.16439	197.452	427.903	UP
80883384	80896042	Arrdc3	2136	1522	1956	4219	3551	3000	2782.95	1.11395	0.205056	5.43243	5.56e-08	1.92e-07	2.16438	1759.03	3806.87	UP
102087543	102607259	Pde4b	2278	2244	2738	4578	4862	4438	3584.18	1.11291	0.0506401	21.9769	4.79e-107	2.38e-105	2.16282	2267.52	4900.83	UP
98907801	98923940	Cdc6	1516	1697	2343	3585	3499	3429	2718.02	1.11108	0.07694	14.4408	2.86e-47	5.26e-46	2.16007	1719.38	3716.66	UP
140967221	140969825	Ifitm1	13	15	15	32	20	30	21.3486	1.11058	0.454153	2.44538	0.01447	0.0246233	2.15932	13.5424	29.1548	UP
43555329	43682715	Kynu	47	23	54	56	106	72	60.0319	1.10735	0.318038	3.4818	0.000498047	0.00109442	2.15449	37.9533	82.1104	UP
59648350	59657099	Trib1	1903	2228	2760	4239	4608	4224	3379.8	1.10599	0.0713225	15.5069	3.11e-54	6.71e-53	2.15247	2144.25	4615.35	UP
93299635	93405129	Homer1	1168	1183	1460	2388	2590	2265	1872.74	1.10545	0.0618595	17.8702	2.01e-71	5.9e-70	2.15165	1188.98	2556.51	UP
108080436	108085003	Mst1	18	22	27	44	47	36	32.8136	1.10374	0.356435	3.09662	0.00195743	0.00390897	2.14912	20.8449	44.7822	UP
6322667	6446390	Usp6nl	422	392	468	870	826	737	630.463	1.10133	0.0979545	11.2433	2.5e-29	2.74e-28	2.14553	401.288	859.639	UP
67390717	67402749	Tubb6	7089	7427	9136	14130	15530	15024	11580.2	1.09771	0.0509311	21.5529	4.98e-103	2.36e-101	2.14015	7376.18	15784.2	UP
32116136	32268446	Arhgap32	39	53	55	94	123	63	72.186	1.09746	0.282489	3.88496	0.000102347	0.000246675	2.13977	46.0994	98.2725	UP
77086988	77115121	Hopx	82	51	101	136	168	133	112.91	1.09338	0.212927	5.13498	2.82e-07	9.09e-07	2.13373	71.8381	153.983	UP
90054152	90076089	Ctsh	7326	6657	9027	13668	15637	13956	11211.2	1.09325	0.0442265	24.7193	6.63e-135	4.51e-133	2.13354	7155.29	15267	UP
97744770	97767972	Rapgef3	33	27	37	73	55	54	47.3275	1.09231	0.305505	3.57542	0.000349673	0.000784487	2.13215	30.2071	64.4479	UP
110243783	110262576	Cspg5	9	13	15	21	34	15	18.01	1.09198	0.506194	2.15724	0.0309867	0.0493555	2.13167	11.5237	24.4963	UP
76246764	76249904	Grina	14042	13025	17101	24922	29697	28422	21535.4	1.09189	0.0532127	20.5194	1.44e-93	5.89e-92	2.13154	13754.1	29316.8	UP
95711678	95932637	Zc3h12b	21	36	34	68	60	44	44.6618	1.09136	0.334226	3.26533	0.00109335	0.00227911	2.13075	28.6079	60.7157	UP
144435733	144471009	Cttn	60	113	107	163	205	161	137.143	1.08818	0.223726	4.8639	1.15e-06	3.49e-06	2.12606	87.922	186.365	UP
69151434	69291791	Rhobtb1	456	383	471	829	859	776	640.161	1.08773	0.0945055	11.5097	1.18e-30	1.35e-29	2.12539	410.135	870.188	UP
148815583	148990555	Adgrl2	3172	3214	3931	6579	6910	5869	5026.37	1.08571	0.0570408	19.0339	8.93e-81	3.02e-79	2.12242	3220.34	6832.41	UP
105252638	105255153	B3gnt9	157	201	198	317	416	317	272.355	1.08444	0.154309	7.02769	2.1e-12	1.03e-11	2.12055	175.001	369.709	UP
48701582	48708225	Gimap6	42	19	16	51	48	48	38.3768	1.08248	0.401311	2.69737	0.00698897	0.0126438	2.11768	24.7646	51.9889	UP
73901375	73947530	Hif1a	12320	12223	15430	24041	26641	24050	19420.5	1.08237	0.0407748	26.545	2.93e-155	2.43e-153	2.11751	12459.8	26381.2	UP
41272377	41385102	Pik3ap1	22746	22586	29237	46607	49471	43070	36164.8	1.0815	0.0442347	24.4492	5.14e-132	3.39e-130	2.11624	23210.7	49119	UP
95017692	95045250	Adgrg3	100	82	165	192	201	242	165.258	1.07873	0.19366	5.57022	2.54e-08	9.04e-08	2.11218	105.71	224.807	UP
4266380	4359470	Akap12	39	35	66	99	81	77	66.8311	1.07837	0.266932	4.03985	5.35e-05	0.000133693	2.11164	42.7257	90.9365	UP
125729963	125748235	Ntpcr	2350	2088	3094	4543	5047	4352	3625.61	1.07616	0.0590171	18.2347	2.74e-74	8.59e-73	2.10842	2331.56	4919.66	UP
37720369	37841870	Pcdhgb4	117	110	159	229	265	221	185.842	1.07454	0.154024	6.97644	3.03e-12	1.47e-11	2.10605	119.523	252.161	UP
153899944	153909723	Glul	14181	11396	15632	25117	27811	23668	19931.3	1.07406	0.0597046	17.9896	2.35e-72	7.07e-71	2.10535	12836.9	27025.7	UP
134086421	134221956	Nox1	25	17	34	38	57	45	36.2676	1.07399	0.35003	3.06828	0.00215294	0.00427111	2.10525	23.2663	49.2689	UP
83165352	83272934	Tbc1d9	9523	9185	11726	18806	20056	17679	14722.8	1.07353	0.0417031	25.7422	3.94e-146	3.06e-144	2.10458	9485.26	19960.3	UP
21572235	21898989	Wdpcp	418	357	498	737	902	723	614.065	1.07277	0.0982965	10.9136	9.92e-28	1.03e-26	2.10347	395.708	832.422	UP
59314683	59438633	Susd1	754	730	918	1256	1607	1594	1161.3	1.07108	0.0912774	11.7343	8.5e-32	1.01e-30	2.10101	749.198	1573.4	UP
32646595	32682669	Eng	2529	2255	3057	4521	5018	4968	3782.2	1.07097	0.055058	19.4517	2.82e-84	1e-82	2.10085	2439.18	5125.21	UP
62525369	62547993	4933430I17Rik	179	162	252	346	413	334	284.14	1.07033	0.132929	8.05191	8.15e-16	4.89e-15	2.09992	182.989	385.291	UP
97778520	97792692	Slc48a1	20779	20231	25743	37106	45119	41522	32235.9	1.06966	0.0532657	20.0816	1.07e-89	4.1e-88	2.09894	20805	43666.9	UP
33908225	34308661	Dst	30354	32590	37265	79010	59945	46617	48486.3	1.06469	0.235388	4.52311	6.09e-06	1.71e-05	2.09171	31365.4	65607.2	UP
141613376	141618633	Tmem82	25	13	32	42	41	44	33.1316	1.06165	0.368069	2.88439	0.00392178	0.00744623	2.08732	21.3307	44.9324	UP
24462484	24475968	Plaur	2741	3394	4423	6014	6604	6651	5040.88	1.05668	0.0865004	12.2159	2.56e-34	3.3e-33	2.08014	3272.72	6809.05	UP
108853678	108890008	Fndc7	35	24	33	52	58	59	44.2332	1.05649	0.309172	3.41717	0.000632766	0.00136824	2.07987	28.7472	59.7193	UP
32595790	32667187	Papss2	1140	1115	1451	2246	2359	2186	1776.07	1.05611	0.0584626	18.0647	6.05e-73	1.84e-71	2.07931	1153.52	2398.62	UP
96823336	96892669	Pxylp1	23	18	27	41	38	45	32.5051	1.05468	0.356176	2.96113	0.00306515	0.00594741	2.07726	21.0901	43.9201	UP
65052060	65149855	Extl3	13414	14270	18003	26747	30459	26530	21884.8	1.05463	0.0530857	19.8666	7.92e-88	2.98e-86	2.07719	14224.2	29545.5	UP
37307749	37312708	Cetn4	56	81	104	136	150	153	114.865	1.05375	0.21027	5.01143	5.4e-07	1.69e-06	2.07592	74.5881	155.142	UP
14641727	14663002	Car13	3411	3294	4146	6383	7128	6379	5202.49	1.05319	0.0464831	22.6575	1.18e-113	6.2e-112	2.07511	3384.48	7020.51	UP
47819266	47830867	Zfp786	13	16	16	36	32	15	21.6883	1.05199	0.473073	2.22374	0.0261661	0.0423329	2.07339	14.1597	29.2168	UP
80930073	80932204	Gadd45b	760	606	749	1253	1293	1334	1017.23	1.05151	0.0909228	11.5649	6.21e-31	7.23e-30	2.0727	662.619	1371.84	UP
138341961	138343557	Pvrig	160	169	210	318	380	289	257.858	1.05123	0.138932	7.56651	3.83e-14	2.09e-13	2.0723	167.976	347.74	UP
133240818	133252929	Map3k6	82	97	111	154	187	189	138.908	1.04868	0.184058	5.69756	1.22e-08	4.43e-08	2.06864	90.6289	187.186	UP
71252172	71311978	Emilin2	27946	30956	42705	61787	62799	59509	48249.9	1.04835	0.0656886	15.9593	2.45e-57	5.72e-56	2.06816	31451	65048.9	UP
52967209	52981073	Nfil3	579	538	736	1125	1169	1078	883.366	1.04781	0.0757374	13.8347	1.57e-43	2.63e-42	2.06739	575.691	1191.04	UP
43016555	43089189	Tnfrsf21	4011	3784	4770	7249	8223	7477	6010.47	1.04755	0.0467629	22.4013	3.82e-111	1.97e-109	2.06702	3920.38	8100.57	UP
61653265	61672784	Grap	1858	1934	2397	3655	3928	3675	2952.84	1.04362	0.054894	19.0115	1.37e-80	4.61e-79	2.06139	1929.52	3976.16	UP
30039939	30491455	Cacna1d	2254	2333	2838	5067	4616	3834	3546.05	1.04311	0.0835865	12.4795	9.66e-36	1.3e-34	2.06067	2317.49	4774.61	UP
98686235	98694834	Tmem171	809	886	1096	1687	1644	1727	1329.35	1.04108	0.078175	13.3174	1.83e-40	2.82e-39	2.05777	869.489	1789.21	UP
58141377	58158665	Wdyhv1	763	756	995	1399	1613	1542	1194.93	1.04007	0.0729547	14.2563	4.1e-46	7.31e-45	2.05632	781.822	1608.04	UP
21778342	21858360	Cemip2	2400	2466	3137	5050	5011	4432	3805.44	1.03861	0.0602556	17.2368	1.41e-66	3.81e-65	2.05425	2491.99	5118.9	UP
118485111	118491975	Itpripl2	25219	26135	32073	48436	54082	48870	39732.7	1.03803	0.0461968	22.4699	8.18e-112	4.28e-110	2.05343	26026	53439.4	UP
127561338	127674248	Cracr2a	701	622	853	1321	1370	1227	1030.06	1.03157	0.0731967	14.0931	4.19e-45	7.28e-44	2.04424	676.541	1383.58	UP
119393100	119487418	Rnf213	12877	12422	15468	31594	22934	18972	19363.6	1.03128	0.229633	4.49098	7.09e-06	1.97e-05	2.04383	12723.2	26004	UP
112800792	112867894	Plpp1	263	265	401	460	620	581	436.197	1.02893	0.12762	8.06249	7.48e-16	4.49e-15	2.04052	286.519	585.875	UP
141384610	141398724	Clcnka	15	17	20	20	49	25	24.5363	1.02148	0.450802	2.26591	0.0234569	0.0383473	2.03	16.2364	32.8362	UP
34047580	34917095	Hdac9	299	352	415	581	699	630	503.254	1.02012	0.109058	9.35389	8.45e-21	6.57e-20	2.02809	332.607	673.901	UP
110868266	110982461	Mrvi1	52	59	95	122	139	104	95.8901	1.01916	0.225324	4.52309	6.09e-06	1.71e-05	2.02674	63.1581	128.622	UP
135120652	135177990	Runx3	1952	2270	3049	3777	4621	4533	3408.87	1.01899	0.0879618	11.5845	4.94e-31	5.78e-30	2.02651	2252.22	4565.52	UP
5191552	5261558	Kremen1	3155	3145	3823	5962	6272	5889	4781.77	1.01853	0.0481635	21.1474	2.92e-99	1.3e-97	2.02585	3161.73	6401.81	UP
146724995	146778812	Stk38l	3567	3696	4651	6805	7396	7081	5614.5	1.01839	0.0505107	20.1619	2.12e-90	8.17e-89	2.02566	3711.51	7517.48	UP
23758887	23949596	Apba1	797	580	810	1374	1384	1152	1031.09	1.01746	0.10001	10.1736	2.6e-24	2.37e-23	2.02435	681.972	1380.2	UP
105289924	105296101	Exoc3l	46	47	59	89	95	87	71.5348	1.01533	0.237907	4.26776	1.97e-05	5.22e-05	2.02137	47.3698	95.6997	UP
82867333	82871515	Mex3b	361	321	453	640	761	619	532.212	1.01446	0.100029	10.1417	3.61e-24	3.25e-23	2.02015	352.306	712.119	UP
32377097	32381938	1110008P14Rik	1187	1232	1567	2095	2598	2409	1873.47	1.01413	0.0745246	13.608	3.59e-42	5.79e-41	2.01968	1240.96	2505.98	UP
19749682	19824257	Gpr141	7303	6381	9103	12821	14081	13528	10676	1.01366	0.0479313	21.1482	2.87e-99	1.28e-97	2.01903	7071.26	14280.7	UP
45522916	45526268	Ppp1r15a	1167	1203	1735	2520	2425	2307	1916.22	1.0126	0.0755269	13.4071	5.49e-41	8.58e-40	2.01754	1269.03	2563.4	UP
170958617	170976547	Fcgr2b	45495	44798	52594	81146	89100	84790	67399.4	1.01025	0.0479347	21.0756	1.33e-98	5.88e-97	2.01426	44722.3	90076.6	UP
84949685	85173766	App	65172	66171	88705	126458	140123	123196	102948	1.00947	0.0469977	21.4791	2.44e-102	1.15e-100	2.01317	68331.1	137564	UP
83191330	83215154	Slfn3	1309	1266	1717	2758	2557	2280	2008.5	1.00896	0.0743915	13.5629	6.65e-42	1.07e-40	2.01246	1333.09	2683.91	UP
117781647	117868936	Snx7	2783	2857	3796	5304	6014	5398	4415.41	1.00894	0.054765	18.423	8.59e-76	2.74e-74	2.01243	2931.04	5899.79	UP
52311172	52328762	Sall2	149	177	181	295	309	300	239.424	1.00772	0.143983	6.9989	2.58e-12	1.26e-11	2.01073	159.418	319.43	UP
75859353	75860240	Mif	7379	8053	9882	14444	15447	14974	11870.6	1.00654	0.0552675	18.2122	4.13e-74	1.29e-72	2.00909	7890.17	15851	UP
102066544	102071304	Rtl5	1134	929	1268	1893	2030	1963	1558.49	1.0031	0.0689826	14.5413	6.63e-48	1.23e-46	2.0043	1037.52	2079.47	UP
31095058	31122577	Skil	15639	16190	20734	31144	32662	29008	24565	1.00236	0.048055	20.8586	1.27e-96	5.42e-95	2.00327	16358.8	32771.1	UP
8771323	8793715	Sdc1	2187	2068	2998	4080	4588	4086	3373.29	1.00231	0.0579049	17.3096	3.98e-67	1.09e-65	2.00321	2245.23	4501.35	UP
100845847	100863446	Relt	467	412	552	793	882	851	668.869	1.00181	0.0867148	11.553	7.13e-31	8.27e-30	2.00251	445.536	892.202	UP
105589986	105929304	Tanc2	2618	2423	2916	5230	4829	4042	3735.24	1.00089	0.0804269	12.4447	1.5e-35	2e-34	2.00123	2489.76	4980.72	UP
38349273	38503143	Slc2a9	1103	1032	1311	1984	2260	1851	1612.15	1.00075	0.0687331	14.56	5.05e-48	9.42e-47	2.00104	1074.88	2149.43	UP
90487482	90679432	Cpne8	75	110	130	37	58	44	73.417	-1.00046	0.268252	-3.72955	0.000191821	0.000447054	0.499841	97.9491	48.885	DOWN
42916660	42944752	Phf24	72	77	121	32	30	55	62.2966	-1.0031	0.300694	-3.33594	0.000850119	0.00180586	0.498928	82.9932	41.6	DOWN
48840919	48847071	Tmem176a	2116	1568	2142	685	1036	854	1362.36	-1.00339	0.114954	-8.7286	2.58e-18	1.78e-17	0.498828	1818.19	906.533	DOWN
57043711	57059863	Slc25a23	947	907	1285	484	450	439	729.132	-1.00426	0.0895416	-11.2156	3.42e-29	3.73e-28	0.498525	972.741	485.523	DOWN
76659858	76668196	Kifc2	299	244	309	116	117	142	199.632	-1.00493	0.161504	-6.22235	4.9e-10	2.02e-09	0.498293	266.47	132.794	DOWN
85492576	85527560	Gpt2	1296	1210	1593	619	657	524	955.518	-1.00646	0.0817072	-12.3179	7.26e-35	9.48e-34	0.497766	1276.09	634.942	DOWN
106920625	106933900	Lpar4	51	68	89	32	36	23	48.2064	-1.00684	0.31225	-3.22447	0.00126207	0.00260908	0.497635	64.3821	32.0307	DOWN
88835914	88841984	Abtb1	2499	2072	2910	1078	1132	1064	1741.24	-1.00835	0.0665956	-15.1413	8.64e-52	1.77e-50	0.497116	2325.94	1156.54	DOWN
104830741	104849876	Prrg4	269	360	448	157	154	159	250.28	-1.00925	0.158752	-6.35739	2.05e-10	8.74e-10	0.496804	334.333	166.226	DOWN
55897283	55900293	Sdr39u1	299	278	458	169	138	140	238.194	-1.01188	0.157031	-6.4438	1.17e-10	5.07e-10	0.4959	318.144	158.244	DOWN
118707517	118728438	Plcb2	7788	7259	9804	3479	3567	3787	5778.55	-1.0122	0.0543341	-18.6293	1.86e-77	6.06e-76	0.495788	7725.81	3831.29	DOWN
112678828	112682747	Zbtb42	1360	1094	1549	590	641	518	930.85	-1.0125	0.0889067	-11.3883	4.78e-30	5.39e-29	0.495688	1244.78	616.919	DOWN
118432901	118437352	Cdc20	8417	7230	9467	3343	3731	3900	5855.87	-1.01394	0.0644555	-15.7309	9.29e-56	2.06e-54	0.495191	7832.94	3878.81	DOWN
25455141	25461094	Paxx	424	397	528	192	215	181	313.571	-1.01622	0.1196	-8.49681	1.95e-17	1.28e-16	0.49441	419.709	207.432	DOWN
61475801	61582791	Lrrc20	1374	1358	1749	628	657	666	1042.47	-1.01696	0.0736962	-13.7993	2.57e-43	4.28e-42	0.494158	1395.29	689.652	DOWN
108447636	108461581	Klhdc8b	302	257	288	99	133	140	198.888	-1.01746	0.172364	-5.90297	3.57e-09	1.36e-08	0.493985	266.411	131.366	DOWN
79028450	79030504	H1f0	6159	5306	7234	2786	2848	2490	4343.73	-1.02042	0.0566491	-18.013	1.54e-72	4.65e-71	0.492973	5818.91	2868.56	DOWN
119167773	119172390	Gchfr	65	62	109	26	34	41	53.9738	-1.02202	0.299315	-3.41451	0.000638964	0.00138074	0.492428	72.2278	35.7197	DOWN
136083916	136111860	Rasa4	18232	16390	21874	7764	8424	8305	13120.7	-1.02315	0.0444148	-23.0362	2.02e-117	1.13e-115	0.492041	17587.3	8654.01	DOWN
90104132	90212048	Nup210l	62	59	89	35	19	36	48.4611	-1.02327	0.322421	-3.17371	0.00150502	0.00307367	0.492	64.8515	32.0707	DOWN
45389742	45412022	Mylip	4266	3756	4331	1935	1781	1677	2892.05	-1.02361	0.0791249	-12.9366	2.8e-38	4.09e-37	0.491885	3877.43	1906.67	DOWN
151571186	151721939	Fam129a	18557	18034	22927	9315	8419	8061	13836.8	-1.02417	0.0589588	-17.371	1.37e-67	3.77e-66	0.491692	18551.6	9121.94	DOWN
62602445	62766159	Arap2	1226	1489	1805	688	712	559	1049.23	-1.02571	0.103967	-9.86572	5.86e-23	5.07e-22	0.491169	1407.39	691.063	DOWN
4690604	4715997	Brsk1	68	41	54	29	23	19	38.1416	-1.02592	0.357301	-2.87129	0.00408796	0.00771867	0.491099	51.1802	25.1031	DOWN
51650954	51657681	D930048N14Rik	800	663	877	286	339	386	543.722	-1.0299	0.117082	-8.79643	1.41e-18	9.89e-18	0.489743	729.929	357.515	DOWN
65525313	65634040	Tnip3	9912	11256	15370	5082	5543	5031	8419.57	-1.03323	0.0716838	-14.4137	4.24e-47	7.78e-46	0.488616	11311.6	5527.53	DOWN
20105754	20291807	Slc9a7	1699	1544	1911	814	740	672	1198.8	-1.03324	0.0828722	-12.4678	1.12e-35	1.5e-34	0.488612	1610.77	786.832	DOWN
95026258	95041354	Pdk2	957	817	1029	384	447	381	651.843	-1.03366	0.0947716	-10.9068	1.07e-27	1.11e-26	0.488471	876.183	427.503	DOWN
34173883	34187720	Mxd4	4005	3236	4484	1690	1854	1509	2716.17	-1.0339	0.0717881	-14.4021	5.02e-47	9.18e-46	0.488389	3650.02	1782.32	DOWN
80671847	80700425	Fam83f	300	236	497	125	166	145	233.929	-1.03512	0.18167	-5.69777	1.21e-08	4.42e-08	0.487977	314.159	153.698	DOWN
127660918	127668568	Nab2	3230	3041	3852	1360	1502	1495	2348.57	-1.03628	0.0588599	-17.6059	2.22e-69	6.29e-68	0.487582	3157.73	1539.41	DOWN
30077684	30091022	Pkn3	1241	1125	1536	493	588	590	901.58	-1.03966	0.0845316	-12.2991	9.16e-35	1.19e-33	0.486442	1212.98	590.184	DOWN
51130438	51149111	Rnd3	3914	3038	4132	1809	1439	1490	2567.28	-1.04307	0.096114	-10.8524	1.94e-27	2e-26	0.485295	3456.72	1677.84	DOWN
4522933	4532453	Dnaaf3	861	789	848	358	395	326	583.533	-1.04423	0.110643	-9.43783	3.81e-21	3.02e-20	0.484905	786.448	380.619	DOWN
47530173	47858115	Cadm1	46662	43981	57505	23215	21463	18376	34203.1	-1.05028	0.0663662	-15.8256	2.07e-56	4.71e-55	0.482874	46130.8	22275.4	DOWN
147383476	147429192	Il13ra2	31	49	70	20	19	24	34.1942	-1.05095	0.378182	-2.77896	0.00545327	0.0100645	0.482649	46.0645	22.3239	DOWN
10281749	10313968	Emp2	531	637	902	259	350	265	473.266	-1.05435	0.136244	-7.73871	1e-14	5.67e-14	0.481513	638.87	307.662	DOWN
80179482	80190010	Efna2	138	117	171	50	64	66	97.8318	-1.0566	0.213694	-4.94446	7.64e-07	2.36e-06	0.480763	132.097	63.5669	DOWN
79618051	79637918	Shc2	78	89	136	42	44	41	69.019	-1.05865	0.257424	-4.11246	3.91e-05	9.97e-05	0.480082	93.1781	44.86	DOWN
21467047	21468509	Nkapl	33	43	52	22	17	15	29.461	-1.06061	0.386056	-2.7473	0.00600878	0.0110071	0.479429	39.8174	19.1045	DOWN
139454772	139494091	Aspm	11369	9876	12176	5066	4830	4286	7733.07	-1.0611	0.0669758	-15.8431	1.57e-56	3.57e-55	0.479266	10455.7	5010.5	DOWN
144993835	145076184	Bcat1	89	84	95	34	43	37	62.1513	-1.06119	0.262039	-4.04974	5.13e-05	0.000128338	0.479236	84.1093	40.1933	DOWN
153139981	153171943	Rragb	453	468	594	209	224	207	348.888	-1.06139	0.114981	-9.23099	2.68e-20	2.03e-19	0.47917	471.758	226.018	DOWN
34597862	34600936	Ager	53	65	79	21	25	37	45.3735	-1.06142	0.326434	-3.25155	0.00114776	0.00238616	0.479161	61.3212	29.4258	DOWN
92611091	92711947	Serinc5	2433	2017	2803	1075	989	966	1663.96	-1.07486	0.0749086	-14.3489	1.08e-46	1.96e-45	0.474718	2256.37	1071.55	DOWN
124864692	124888221	Cd4	295	254	240	126	127	83	184.317	-1.0753	0.200875	-5.35308	8.65e-08	2.93e-07	0.474573	250.245	118.389	DOWN
125049689	125063267	Acrbp	282	269	301	94	114	150	197.13	-1.07662	0.18043	-5.967	2.42e-09	9.36e-09	0.474137	267.497	126.763	DOWN
85473890	85477273	Fos	3791	4398	8208	2033	2558	2102	3669.67	-1.0783	0.252478	-4.27084	1.95e-05	5.15e-05	0.473588	4980.47	2358.86	DOWN
34306677	34436273	Matn2	416	372	594	186	184	200	313.797	-1.0823	0.131731	-8.216	2.1e-16	1.31e-15	0.472274	425.922	201.672	DOWN
21968711	21989446	Rgl3	614	654	759	258	277	311	466.646	-1.08259	0.113502	-9.53807	1.46e-21	1.18e-20	0.47218	634.014	299.278	DOWN
8072352	8368160	Adam22	306	209	266	98	125	104	180.142	-1.08548	0.183503	-5.91529	3.31e-09	1.27e-08	0.471237	245.035	115.25	DOWN
128399296	128416427	Nrip2	98	93	125	48	38	44	72.1549	-1.09499	0.245214	-4.46545	7.99e-06	2.21e-05	0.46814	98.2335	46.0763	DOWN
85274286	85299358	Zc2hc1c	56	82	68	32	30	24	47.8479	-1.09935	0.322669	-3.40705	0.000656693	0.00141629	0.466727	65.3327	30.3632	DOWN
97286867	97617541	Frmd4b	11463	9173	11729	4648	4701	4026	7421.58	-1.09964	0.0723838	-15.1918	4.01e-52	8.3e-51	0.466632	10121	4722.21	DOWN
47737030	47792419	Tfeb	3026	2601	3728	1308	1352	1175	2128.59	-1.10085	0.0648839	-16.9665	1.45e-64	3.84e-63	0.466241	2903.22	1353.96	DOWN
99055174	99058978	Prph	130	92	167	37	52	69	87.7743	-1.10143	0.259971	-4.23673	2.27e-05	5.95e-05	0.466055	119.632	55.9169	DOWN
69897352	69900987	2810408A11Rik	74	48	72	15	37	28	44.2389	-1.10257	0.34999	-3.15029	0.00163109	0.00330999	0.465686	60.4131	28.0646	DOWN
72117142	72200919	Tle1	2063	2073	2695	829	1058	917	1556.96	-1.10363	0.0749427	-14.7263	4.37e-49	8.41e-48	0.465346	2125.29	988.625	DOWN
17113398	17125167	2610318N02Rik	1090	867	1169	388	405	487	714.017	-1.10582	0.110339	-10.0221	1.22e-23	1.08e-22	0.464638	974.878	453.155	DOWN
80253292	80292725	Slc66a2	4642	4258	5611	2072	2063	1806	3308.46	-1.10677	0.0574001	-19.2817	7.66e-83	2.69e-81	0.464333	4518.78	2098.13	DOWN
73584796	73778185	Prkch	8439	7752	10363	3899	3721	3225	6046.51	-1.10893	0.0617792	-17.9498	4.81e-72	1.44e-70	0.463639	8262.22	3830.8	DOWN
70562881	70614483	Mink1	24052	21252	27334	9667	10247	9827	16586.4	-1.10907	0.0444745	-24.9371	2.95e-137	2.07e-135	0.463594	22665.6	10507.2	DOWN
121952551	121965195	Gpr183	4048	4099	5214	1772	1912	1775	3044.65	-1.10993	0.0531626	-20.8781	8.48e-97	3.63e-95	0.463316	4161.44	1927.86	DOWN
35220834	35224134	Gm16181	31	40	47	26	11	11	26.9184	-1.11082	0.441836	-2.51409	0.0119341	0.0206361	0.463032	36.7729	17.0639	DOWN
50554827	50581840	Il18	758	691	807	324	320	282	517.145	-1.11084	0.105399	-10.5394	5.69e-26	5.53e-25	0.463024	707.228	327.062	DOWN
135960211	135974531	Ssc4d	276	261	337	101	134	122	199.111	-1.11182	0.152764	-7.27803	3.39e-13	1.75e-12	0.462711	272.322	125.899	DOWN
75435896	75529054	Rasgrp3	2406	2721	3960	1132	1383	1158	2048.95	-1.11437	0.0940366	-11.8504	2.14e-32	2.61e-31	0.461893	2802.94	1294.96	DOWN
69682846	69685784	Tnfsf13	389	359	472	157	189	151	277.543	-1.11554	0.129253	-8.63066	6.1e-18	4.14e-17	0.461519	379.918	175.168	DOWN
28833854	28841708	Lgals4	64	69	81	34	23	30	48.885	-1.11641	0.302872	-3.68607	0.000227746	0.000525336	0.461241	66.8806	30.8894	DOWN
13465374	13494490	Gas6	18338	16042	19728	7643	7750	6687	12361.8	-1.11843	0.0607999	-18.3952	1.43e-75	4.57e-74	0.460596	16927.7	7795.95	DOWN
84324026	84342978	Parvg	8587	7426	10057	3608	3739	3221	5922.9	-1.12107	0.0550309	-20.3717	2.98e-92	1.2e-90	0.459751	8115.07	3730.74	DOWN
19591949	19610229	Ifngr1	15820	13993	18748	6962	6688	6018	11033.8	-1.12145	0.0554853	-20.2117	7.73e-91	3e-89	0.459631	15118.5	6949.12	DOWN
133600556	133602168	Sfn	120	154	176	49	80	54	102.37	-1.12405	0.230736	-4.87158	1.11e-06	3.36e-06	0.458804	140.469	64.2707	DOWN
51490956	51496611	Lilrb4a	70723	66942	92378	26958	27104	38263	52074.6	-1.12511	0.198105	-5.67938	1.35e-08	4.91e-08	0.458466	71410	32739.2	DOWN
132564067	132582683	Ptafr	11113	8960	11291	4247	4506	3988	7156.15	-1.12529	0.0677746	-16.6034	6.58e-62	1.67e-60	0.45841	9814.12	4498.18	DOWN
117834506	117875198	Slc6a9	43	54	53	21	20	20	34.403	-1.12721	0.355066	-3.17464	0.00150022	0.00306559	0.457801	47.2339	21.5721	DOWN
10577172	10595961	Cyb561a3	3906	3454	4621	1584	1674	1558	2715.7	-1.13291	0.0535261	-21.1656	1.98e-99	8.95e-98	0.455995	3730.37	1701.04	DOWN
24696234	24700529	Noxo1	119	93	174	52	61	40	86.0367	-1.13744	0.244076	-4.66018	3.16e-06	9.14e-06	0.454566	118.226	53.8472	DOWN
19876841	19922605	Atp6v0d2	1006	574	732	252	406	282	529.08	-1.13959	0.310102	-3.6749	0.00023794	0.000547804	0.453887	727.907	330.252	DOWN
34629533	34633126	Prrt1	92	99	130	42	44	42	72.4582	-1.14145	0.242388	-4.70919	2.49e-06	7.29e-06	0.453304	99.694	45.2225	DOWN
62804570	62908996	Tet1	36	25	34	12	12	14	21.5731	-1.14261	0.444216	-2.5722	0.0101054	0.0177146	0.452938	29.694	13.4523	DOWN
44496581	44501486	Fam71e1	59	40	85	16	20	36	40.8546	-1.14263	0.374843	-3.04829	0.00230151	0.00455225	0.452934	56.1366	25.5727	DOWN
66814994	66834726	Aph1c	3353	2374	3201	1257	1257	1060	2026.28	-1.1449	0.0993915	-11.5191	1.06e-30	1.22e-29	0.452221	2790.77	1261.78	DOWN
50236461	50238616	Ltc4s	247	305	373	129	128	111	208.876	-1.14695	0.160332	-7.15356	8.46e-13	4.25e-12	0.45158	287.796	129.956	DOWN
34613349	34615971	Egfl8	96	87	121	35	41	44	68.4091	-1.15573	0.250317	-4.61709	3.89e-06	1.12e-05	0.448838	94.4044	42.4138	DOWN
38718268	38743337	Vwa5a	26231	22974	30140	11024	10729	9641	17913.4	-1.15718	0.0542916	-21.3141	8.4e-101	3.87e-99	0.448389	24735.7	11091.1	DOWN
25757273	25788705	Axl	41880	40131	57128	17754	19891	17037	31199.4	-1.15981	0.0508464	-22.81	3.64e-115	1.97e-113	0.447572	43105.5	19293.3	DOWN
37603290	37613722	Spa17	39	41	49	15	18	18	29.1521	-1.16021	0.37799	-3.06943	0.00214467	0.00425789	0.447446	40.2925	18.0116	DOWN
56775897	56831013	Rfx2	372	360	405	159	146	144	257.796	-1.16624	0.13906	-8.38657	5.01e-17	3.2e-16	0.445581	356.791	158.802	DOWN
112620045	112641360	Adssl1	5314	5427	7593	2478	2604	2090	4104.47	-1.16645	0.0720296	-16.194	5.56e-59	1.34e-57	0.445517	5678.74	2530.19	DOWN
134932368	134942637	Mettl27	725	616	947	276	288	327	511.351	-1.16846	0.111508	-10.4787	1.08e-25	1.04e-24	0.444897	707.427	315.276	DOWN
129831154	129876672	Klra17	53	41	48	28	16	12	32.2377	-1.16901	0.398507	-2.93346	0.00335205	0.00645408	0.444728	44.6377	19.8376	DOWN
78472330	78497754	Sarm1	97	80	94	31	40	36	61.4062	-1.16901	0.269031	-4.34527	1.39e-05	3.74e-05	0.444726	85.0759	37.7364	DOWN
124101950	124113557	Ccr2	578	385	670	242	208	184	364.134	-1.17129	0.150285	-7.79376	6.5e-15	3.72e-14	0.444025	504.126	224.142	DOWN
30552178	30555443	Hspb6	603	544	706	210	265	251	416.947	-1.17216	0.111922	-10.473	1.15e-25	1.1e-24	0.443755	577.695	256.199	DOWN
147860778	147868816	Miip	2766	2222	3086	895	1084	1164	1812.07	-1.17835	0.0911151	-12.9325	2.95e-38	4.31e-37	0.441858	2513.43	1110.7	DOWN
49609263	49652739	Flt4	48	20	52	14	14	18	26.4981	-1.1784	0.440922	-2.67258	0.00752712	0.0135325	0.441842	36.6976	16.2985	DOWN
44437177	44528501	Prdm1	1685	1563	1962	683	725	626	1172.19	-1.17878	0.0719808	-16.3763	2.82e-60	6.99e-59	0.441725	1626.43	717.948	DOWN
70212752	70216417	Slc16a11	32	20	33	7	12	14	19.0051	-1.17894	0.487745	-2.41713	0.0156434	0.0264268	0.441675	26.357	11.6533	DOWN
23224740	23360350	St6gal1	7807	6232	8440	2795	3170	2804	5051.36	-1.17911	0.0647502	-18.2101	4.29e-74	1.34e-72	0.441625	7008.16	3094.55	DOWN
123259053	123260764	Tmem158	409	432	607	173	203	185	323.05	-1.17965	0.127329	-9.26458	1.96e-20	1.49e-19	0.44146	448.114	197.986	DOWN
124089969	124667770	Sema6d	309	271	349	155	103	103	208.927	-1.18109	0.176286	-6.69986	2.09e-11	9.58e-11	0.441017	289.9	127.953	DOWN
30973790	30989726	Fam187b	33	12	31	9	7	13	16.8338	-1.18681	0.550793	-2.15473	0.0311827	0.0496439	0.439273	23.3488	10.3188	DOWN
99217426	99729065	Rasgef1b	12923	12505	16726	5910	5272	5083	9427.86	-1.1878	0.0620535	-19.1415	1.14e-81	3.97e-80	0.438973	13103.1	5752.61	DOWN
62480053	62497298	Bspry	154	121	202	61	60	62	105.881	-1.18813	0.208819	-5.68977	1.27e-08	4.63e-08	0.438871	147.041	64.7216	DOWN
24440081	24443105	Dnase1l2	128	111	121	55	39	46	81.5081	-1.18994	0.246751	-4.82242	1.42e-06	4.26e-06	0.438322	113.358	49.6583	DOWN
120232947	120292296	Bahcc1	496	394	582	226	170	169	328.438	-1.19284	0.143289	-8.3247	8.45e-17	5.35e-16	0.437442	456.786	200.091	DOWN
127961396	128143594	Tspan9	77	71	98	25	43	27	54.8652	-1.19326	0.290708	-4.10466	4.05e-05	0.000103019	0.437314	76.4003	33.3302	DOWN
101317086	101346626	Stard10	96	92	132	48	47	28	71.2068	-1.19358	0.261454	-4.56518	4.99e-06	1.41e-05	0.437215	99.0919	43.3216	DOWN
78397087	78422217	Slc13a2	50	32	56	17	22	14	30.6322	-1.19376	0.383727	-3.11095	0.00186486	0.00374043	0.437163	42.6297	18.6347	DOWN
101263034	101302251	Atg16l2	2171	1915	2582	790	883	895	1491.37	-1.19378	0.070077	-17.0353	4.49e-65	1.2e-63	0.437155	2075.34	907.41	DOWN
37045966	37075067	Gabbr1	36	24	36	13	14	10	21.458	-1.19501	0.447998	-2.66744	0.00764314	0.0137151	0.436784	29.8771	13.0389	DOWN
38752299	38760117	Olfr920	120	85	146	63	42	29	77.8351	-1.19501	0.282379	-4.23195	2.32e-05	6.07e-05	0.436783	108.28	47.3896	DOWN
57190841	57301837	Ptpn3	311	372	422	146	154	127	248.053	-1.19521	0.147505	-8.10286	5.37e-16	3.26e-15	0.436722	345.437	150.669	DOWN
86936425	86993707	Ypel2	906	704	913	343	337	294	566.412	-1.19649	0.111143	-10.7653	5.02e-27	5.09e-26	0.436337	788.824	343.999	DOWN
65105285	65123214	D630023F18Rik	50	31	49	17	19	14	29.0155	-1.19683	0.391698	-3.05549	0.00224694	0.00444961	0.436233	40.4114	17.6197	DOWN
25456838	25458776	Clic3	45	41	39	7	24	18	28.382	-1.19686	0.437864	-2.7334	0.00626839	0.011429	0.436224	39.6008	17.1631	DOWN
51480632	51486703	Lilr4b	95596	93886	125186	36222	38729	45542	70222.9	-1.19754	0.0746359	-16.0451	6.19e-58	1.46e-56	0.436019	97801.7	42644	DOWN
119307768	119345375	Card14	58	32	59	26	21	10	33.0752	-1.1984	0.407265	-2.94257	0.00325501	0.0062873	0.435757	46.0656	20.0847	DOWN
20693241	20703048	Fam131a	253	282	383	115	118	118	204.227	-1.19854	0.155229	-7.72111	1.15e-14	6.5e-14	0.435715	284.38	124.073	DOWN
75675513	75704641	Nfe2l2	34324	31701	40426	13079	14567	13328	23835.3	-1.19869	0.0398165	-30.1053	4.13e-199	5.22e-197	0.435672	33205.1	14465.5	DOWN
7090614	7197489	Lifr	184	137	232	90	66	54	122.412	-1.20214	0.220307	-5.45665	4.85e-08	1.68e-07	0.43463	170.537	74.2863	DOWN
122727809	122801640	Slc2a3	2065	1868	2527	841	884	749	1441.22	-1.2022	0.0681956	-17.6286	1.49e-69	4.23e-68	0.434613	2009.27	873.177	DOWN
25877628	25880858	Wfikkn1	86	79	125	28	36	46	64.1509	-1.20343	0.274933	-4.37717	1.2e-05	3.26e-05	0.434242	89.3735	38.9284	DOWN
193175453	193201703	Traf3ip3	2282	1958	2609	833	873	884	1524.84	-1.22124	0.0691761	-17.654	9.48e-70	2.7e-68	0.428915	2134.18	915.511	DOWN
44590664	44604754	Kcnc3	74	123	143	42	39	47	75.494	-1.22206	0.275826	-4.43057	9.4e-06	2.58e-05	0.428669	105.645	45.3432	DOWN
65587160	65595967	Pif1	2347	2047	2649	690	957	1020	1569.62	-1.2222	0.107044	-11.4177	3.41e-30	3.87e-29	0.428629	2197.46	941.775	DOWN
106377656	106388075	Icam2	238	188	280	87	95	84	156.451	-1.22279	0.171252	-7.14033	9.31e-13	4.67e-12	0.428453	219.009	93.8927	DOWN
120534153	120588673	Tpcn1	11842	10505	13491	4547	4868	4153	7985.61	-1.22342	0.0524374	-23.331	2.15e-120	1.26e-118	0.428268	11182.8	4788.4	DOWN
81363067	81365816	4930404N11Rik	512	388	508	143	182	207	314.135	-1.22663	0.152114	-8.06387	7.39e-16	4.45e-15	0.427316	440.208	188.061	DOWN
79606876	79671972	Ap1s3	594	635	780	261	249	247	447.028	-1.22666	0.108288	-11.3278	9.56e-30	1.07e-28	0.427305	626.37	267.686	DOWN
48826140	48852209	Trim7	221	172	208	72	85	71	134.495	-1.22672	0.192103	-6.38572	1.71e-10	7.32e-10	0.427289	188.589	80.4	DOWN
48395586	48419781	Krba1	314	348	407	150	156	98	238.142	-1.22891	0.164874	-7.45363	9.08e-14	4.86e-13	0.426639	334.011	142.273	DOWN
107291230	107312115	Slc16a4	180	119	158	69	46	57	102.108	-1.23082	0.241098	-5.10505	3.31e-07	1.06e-06	0.426076	143.165	61.0511	DOWN
84511895	84622138	Plekhh2	604	706	920	300	292	242	493.18	-1.23293	0.120621	-10.2215	1.59e-24	1.45e-23	0.425452	691.905	294.454	DOWN
58941234	59082005	Mtss1	16459	15213	19839	6540	6738	6047	11436.2	-1.23347	0.042755	-28.8496	5.12e-183	5.48e-181	0.425294	16047.7	6824.71	DOWN
34026033	34028060	H2-Ke6	18	22	30	12	6	8	15.4465	-1.23378	0.537323	-2.29616	0.0216669	0.0356537	0.425202	21.6454	9.2475	DOWN
93523338	93540033	Amdhd1	54	36	49	17	12	23	30.9976	-1.23552	0.396663	-3.11479	0.00184074	0.00369541	0.424688	43.4815	18.5137	DOWN
71626509	71771602	Cgnl1	297	331	535	122	169	138	253.852	-1.24057	0.167896	-7.38892	1.48e-13	7.81e-13	0.423204	356.607	151.096	DOWN
141420779	141425311	Hspb7	33	33	33	15	11	11	22.1744	-1.25041	0.443147	-2.82165	0.00477776	0.00892333	0.42033	31.2427	13.106	DOWN
75890956	75894481	Naprt	752	581	793	267	283	239	470.705	-1.2508	0.114025	-10.9696	5.35e-28	5.64e-27	0.420214	662.962	278.448	DOWN
17276077	17283229	Tmem191c	210	194	293	86	79	91	153.007	-1.25236	0.17599	-7.11605	1.11e-12	5.53e-12	0.419762	215.357	90.6569	DOWN
8893717	8959231	Abcb4	2627	2769	3686	1079	1220	1052	2000.89	-1.2538	0.0693183	-18.0876	3.99e-73	1.22e-71	0.419343	2819.46	1182.32	DOWN
143999338	144004161	Rgs2	12929	12326	16304	5164	5369	4806	9173.17	-1.25524	0.0428624	-29.2853	1.6e-188	1.78e-186	0.418925	12929.7	5416.6	DOWN
89864059	89913196	Il6ra	8828	7410	9805	3211	3345	3056	5758.2	-1.25833	0.0555134	-22.6671	9.46e-114	5.02e-112	0.418028	8121.61	3394.79	DOWN
33810519	33822918	Kank3	2149	1942	2626	795	816	857	1481.03	-1.26011	0.0681402	-18.493	2.35e-76	7.59e-75	0.417511	2089.29	872.767	DOWN
21391307	21473445	Gda	22638	21317	27698	9794	8516	7967	15806.4	-1.26415	0.0677768	-18.6516	1.23e-77	4.02e-76	0.416345	22319.7	9293.03	DOWN
163976822	164027997	Car5b	1093	1035	1420	406	468	425	780.098	-1.26514	0.0828504	-15.2701	1.21e-52	2.54e-51	0.41606	1101.72	458.473	DOWN
141078218	141090510	Pkp3	47	36	58	18	8	25	30.9111	-1.26537	0.421563	-3.00162	0.00268544	0.00525832	0.415992	43.577	18.2451	DOWN
139103638	139213307	Stk32c	24	34	47	17	11	10	22.9136	-1.27036	0.453434	-2.80164	0.00508429	0.00945061	0.414556	32.364	13.4631	DOWN
76580488	76710547	Sptb	237	231	286	101	91	83	166.283	-1.27525	0.166088	-7.67815	1.61e-14	9.01e-14	0.413153	235.352	97.2142	DOWN
55651951	55712628	Pot1b	2225	1968	2399	833	792	782	1457	-1.27681	0.0757243	-16.8613	8.66e-64	2.28e-62	0.412706	2062.87	851.134	DOWN
166073089	166155663	Sulf2	2198	2114	2657	868	899	773	1535.33	-1.27703	0.0668757	-19.0956	2.75e-81	9.42e-80	0.412644	2173.99	896.666	DOWN
79884533	79946280	Gask1b	305	216	322	99	116	91	184.977	-1.28035	0.170646	-7.50296	6.24e-14	3.36e-13	0.411695	262.101	107.853	DOWN
3665790	3677553	Tmc4	129	99	124	46	36	46	77.8434	-1.28118	0.249598	-5.13295	2.85e-07	9.19e-07	0.41146	110.282	45.405	DOWN
29134851	29153961	Rasgrp4	863	728	1071	319	299	340	582.206	-1.28501	0.103354	-12.4331	1.73e-35	2.3e-34	0.410369	825.23	339.181	DOWN
17723218	17725674	Cited2	13722	13397	18950	5659	5638	5277	10064.4	-1.2854	0.0530741	-24.2189	1.41e-129	9.1e-128	0.410258	14272.4	5856.45	DOWN
20373428	20390944	Anxa1	84355	74246	103022	30920	33592	29791	57295	-1.28823	0.0419018	-30.744	1.47e-207	1.97e-205	0.409453	81300.9	33289	DOWN
75016027	75052532	Rubcnl	797	714	1007	338	265	301	550.941	-1.28871	0.111879	-11.5188	1.06e-30	1.22e-29	0.409317	781.504	320.378	DOWN
122605403	122610087	Gdf3	479	430	761	185	185	221	360.414	-1.29363	0.146126	-8.85281	8.53e-19	6.06e-18	0.407924	511.566	209.263	DOWN
43743984	43832658	Nectin1	62	69	105	28	31	25	51.1252	-1.29647	0.298104	-4.34906	1.37e-05	3.68e-05	0.40712	72.6256	29.6248	DOWN
4133531	4138819	Penk	137	100	152	36	68	36	84.8739	-1.29681	0.262875	-4.93317	8.09e-07	2.49e-06	0.407026	120.739	49.0086	DOWN
132881745	132950291	Npnt	81	102	117	24	49	35	65.7766	-1.30042	0.285868	-4.54904	5.39e-06	1.52e-05	0.406007	93.6529	37.9002	DOWN
124996694	125003096	Pianp	409	322	358	142	137	113	240.762	-1.30711	0.164412	-7.95018	1.86e-15	1.09e-14	0.40413	343.12	138.404	DOWN
74713574	74737892	Cyp27a1	1334	1049	1355	458	424	450	820.018	-1.3101	0.100266	-13.0663	5.13e-39	7.64e-38	0.403293	1168.68	471.359	DOWN
56875477	56888904	Acsbg3	101	87	134	42	30	41	69.8219	-1.31641	0.260299	-5.05729	4.25e-07	1.34e-06	0.401534	99.5203	40.1234	DOWN
142441808	142444410	Tnni2	514	520	752	232	212	184	387.068	-1.31721	0.124529	-10.5775	3.79e-26	3.71e-25	0.401309	552.238	221.897	DOWN
112288451	112384002	Ankrd55	36	38	51	9	14	21	27.1867	-1.31815	0.419362	-3.14323	0.00167092	0.00338469	0.401048	38.7864	15.5869	DOWN
104929933	105009809	Syne3	5181	5142	6496	2135	2080	1733	3671.21	-1.31958	0.0678502	-19.4484	3.01e-84	1.07e-82	0.400652	5242.32	2100.09	DOWN
60181532	60219260	Chst3	751	905	1144	318	343	324	608.879	-1.32237	0.110048	-12.0163	2.92e-33	3.66e-32	0.399878	869.849	347.909	DOWN
72961169	72993044	Atp2a3	10930	10891	14325	4218	4094	4350	7859.88	-1.32753	0.0552615	-24.0227	1.61e-127	1.03e-125	0.39845	11240.2	4479.57	DOWN
84576626	84614359	Tcp11l2	981	745	1087	374	332	280	611.359	-1.32797	0.11744	-11.3076	1.2e-29	1.34e-28	0.398329	874.33	348.387	DOWN
95124476	95129209	Tmod4	186	134	161	48	62	60	105.598	-1.33055	0.225209	-5.90805	3.46e-09	1.32e-08	0.397618	151.199	59.9958	DOWN
25809085	25821255	Fbxl16	17	28	19	6	11	6	14.2696	-1.33184	0.579276	-2.29915	0.0214962	0.0353948	0.39726	20.4838	8.05533	DOWN
146040526	146108130	Wdr63	33	20	23	5	12	10	16.7509	-1.33265	0.538083	-2.47666	0.0132618	0.0227218	0.397038	24.0181	9.48375	DOWN
120635712	120643769	Pycr1	96	113	117	30	46	39	71.4719	-1.33409	0.260355	-5.12413	2.99e-07	9.6e-07	0.396642	102.45	40.494	DOWN
47091909	47123070	Galnt12	1318	1513	1819	518	569	539	1012.05	-1.33574	0.0883224	-15.1234	1.13e-51	2.31e-50	0.396189	1449.84	574.265	DOWN
126797668	126830219	Fam57b	32	27	42	14	11	10	21.7978	-1.33762	0.444867	-3.0068	0.00264017	0.00517656	0.395672	31.2119	12.3837	DOWN
30879200	30881610	Mustn1	24	21	33	9	9	9	16.8088	-1.33843	0.501035	-2.67133	0.00755512	0.0135736	0.39545	24.072	9.54553	DOWN
25372321	25378213	Sapcd2	1506	1467	1949	498	608	604	1067.08	-1.34178	0.0826913	-16.2263	3.28e-59	7.98e-58	0.394534	1530.34	603.825	DOWN
51685529	51793747	Sema4d	49089	50236	61528	18228	19876	17971	34996.7	-1.3422	0.0441016	-30.4344	1.93e-203	2.53e-201	0.394418	50196.1	19797.3	DOWN
155517948	155585724	Acss2	567	424	594	189	180	179	343.839	-1.35028	0.130603	-10.3388	4.7e-25	4.38e-24	0.392215	493.892	193.786	DOWN
180986535	181018363	Col20a1	655	508	805	234	209	232	423.812	-1.35136	0.123095	-10.9782	4.87e-28	5.14e-27	0.391922	608.624	239.001	DOWN
4784557	4789656	Tmem238	275	337	393	104	137	107	218.064	-1.353	0.161684	-8.36815	5.85e-17	3.73e-16	0.391478	313.573	122.556	DOWN
104628070	104631327	Rrad	1054	898	1306	357	406	356	702.647	-1.35606	0.090086	-15.053	3.3e-51	6.64e-50	0.390646	1010.44	394.855	DOWN
41769467	41774247	Ccl27a	146	133	141	46	56	44	91.8908	-1.35772	0.228018	-5.95442	2.61e-09	1.01e-08	0.390199	132.335	51.4466	DOWN
148495183	148500460	Angptl7	911	905	1163	367	343	311	644.227	-1.36248	0.0939302	-14.5052	1.12e-47	2.07e-46	0.388913	927.628	360.827	DOWN
30855950	30897192	Gpr160	387	325	411	138	114	131	243.387	-1.37209	0.148744	-9.22448	2.85e-20	2.15e-19	0.386332	351.066	135.708	DOWN
41476314	41487032	Mical1	8863	8038	10989	3126	3113	3218	6006.8	-1.37456	0.050786	-27.0657	2.49e-161	2.28e-159	0.38567	8669.17	3344.43	DOWN
108096022	108190384	Bsn	3035	2821	3458	1071	1075	1030	2016.83	-1.37459	0.0622767	-22.0722	5.84e-108	2.97e-106	0.385663	2911.25	1122.41	DOWN
72319033	72321656	Klf2	816	723	996	278	334	250	545.815	-1.37468	0.103768	-13.2476	4.66e-40	7.1e-39	0.385638	787.982	303.648	DOWN
75774115	75781414	Gstt3	540	464	674	182	192	193	360.383	-1.3783	0.117239	-11.7563	6.55e-32	7.82e-31	0.384673	520.363	200.402	DOWN
84839841	84900487	Fbxo36	143	102	143	54	31	46	83.8035	-1.3807	0.260544	-5.2993	1.16e-07	3.89e-07	0.384032	121.015	46.5918	DOWN
20302180	20332713	Slc1a4	665	671	881	288	222	238	477.165	-1.38092	0.118875	-11.6166	3.39e-31	3.99e-30	0.383974	689.327	265.004	DOWN
78755882	78773475	Mfng	396	384	614	122	153	190	296.704	-1.38505	0.162867	-8.50418	1.83e-17	1.21e-16	0.382877	428.876	164.532	DOWN
7675169	7693254	Asns	7639	6649	9557	2828	2685	2499	5114.4	-1.38563	0.0599374	-23.1179	3.06e-118	1.76e-116	0.382723	7397.02	2831.78	DOWN
16416917	16600549	Fgd4	11221	10088	11957	4217	3876	3173	7200.79	-1.38916	0.0831696	-16.7028	1.25e-62	3.21e-61	0.381786	10422.8	3978.82	DOWN
44989101	45003397	Sema4g	70	86	97	29	22	34	54.6433	-1.39129	0.299103	-4.65154	3.29e-06	9.52e-06	0.381224	79.0848	30.2019	DOWN
105668900	105697364	Pax6	31	20	30	16	3	8	17.4494	-1.39138	0.568416	-2.44782	0.0143725	0.0244731	0.381201	25.227	9.67176	DOWN
30471537	30474219	Ier5l	403	400	494	141	163	129	278.705	-1.40488	0.131851	-10.655	1.65e-26	1.64e-25	0.377649	404.77	152.64	DOWN
141091175	141100572	Sigirr	270	252	378	103	88	106	191.694	-1.40615	0.163645	-8.59271	8.49e-18	5.72e-17	0.377317	278.131	105.256	DOWN
141209992	141214080	Lmntd2	34	28	38	4	11	18	21.4197	-1.41618	0.50219	-2.82	0.00480235	0.00896546	0.374704	31.1539	11.6854	DOWN
103503034	103530052	Pde1b	4223	4232	5375	1527	1417	1614	2961.27	-1.41725	0.0699452	-20.2623	2.77e-91	1.08e-89	0.374426	4308.67	1613.88	DOWN
30749226	30766976	Irf4	43	18	40	11	10	12	21.4192	-1.41896	0.483769	-2.93314	0.00335558	0.00645993	0.373982	31.1475	11.6909	DOWN
53892231	53929860	Pdcd4	1656	1356	1873	538	595	478	1044.36	-1.41968	0.0857386	-16.5582	1.4e-61	3.54e-60	0.373795	1520.57	568.147	DOWN
127107114	127122226	Qprt	39	10	40	4	19	6	18.5341	-1.42414	0.627902	-2.26809	0.0233239	0.0381523	0.372642	27.0259	10.0423	DOWN
4518305	4524229	Tnni3	387	320	366	100	135	120	231.229	-1.42704	0.160287	-8.90305	5.43e-19	3.9e-18	0.371892	337.306	125.152	DOWN
14603088	14987908	Cacnb2	55	48	72	30	18	9	37.1502	-1.42847	0.393547	-3.62972	0.00028373	0.000646382	0.371526	54.1539	20.1465	DOWN
141241490	142215586	Sdk1	63	55	50	15	24	17	36.5258	-1.42996	0.367274	-3.89345	9.88e-05	0.000238582	0.371141	53.3725	19.6791	DOWN
60794542	60880370	Uaca	1628	1538	2031	554	581	562	1108.46	-1.43181	0.0706503	-20.2662	2.56e-91	9.98e-90	0.370665	1617.3	599.615	DOWN
81273207	81291581	Tjp3	1062	999	1372	387	358	370	730.285	-1.43591	0.0884535	-16.2335	2.92e-59	7.12e-58	0.369614	1066.09	394.484	DOWN
103530279	103538003	Ppp1r1a	52	18	48	9	14	15	24.8295	-1.4378	0.479691	-2.99735	0.00272338	0.00532761	0.369129	36.247	13.412	DOWN
48833818	48841496	Tmem176b	5288	4221	5635	1315	1902	1729	3234.2	-1.43831	0.15409	-9.33426	1.02e-20	7.87e-20	0.368998	4725.03	1743.37	DOWN
151996511	152009258	Slc52a3	29	26	31	13	7	8	18.4418	-1.43949	0.495521	-2.905	0.00367256	0.00701924	0.368698	26.9379	9.94564	DOWN
13357620	13394014	Gpr137b	50065	45216	59794	15672	17658	16835	33005.5	-1.44687	0.0431041	-33.5668	5.11e-247	9.56e-245	0.366817	48295.5	17715.4	DOWN
137252319	137463233	Ptpro	8714	7117	9511	2912	2723	2558	5399.58	-1.44826	0.067809	-21.3579	3.29e-101	1.52e-99	0.366464	7902.91	2896.25	DOWN
44793769	44799307	Tmem25	130	130	172	51	40	48	91.7833	-1.44929	0.224933	-6.44322	1.17e-10	5.08e-10	0.366201	134.284	49.2823	DOWN
108383839	108388231	Psrc1	2065	1770	2285	632	667	672	1303.5	-1.4552	0.0748847	-19.4326	4.09e-84	1.45e-82	0.364704	1910.35	696.649	DOWN
89215180	89226837	Thbs3	39	23	41	14	14	5	21.7177	-1.45716	0.485313	-3.00251	0.0026776	0.00524374	0.36421	31.8491	11.5863	DOWN
41025008	41079706	Mak	952	824	1180	305	319	319	625.29	-1.46189	0.0933016	-15.6685	2.48e-55	5.47e-54	0.363016	917.281	333.299	DOWN
43641891	43667214	Slc25a27	122	77	106	26	34	38	65.0473	-1.46192	0.286716	-5.09882	3.42e-07	1.09e-06	0.363011	95.4622	34.6323	DOWN
96596636	96599775	Ankrd34a	48	32	68	17	11	18	30.7679	-1.47588	0.40285	-3.66359	0.000248705	0.000571001	0.359515	45.1728	16.363	DOWN
45885222	45896714	Syngr4	32	18	22	11	8	4	15.4176	-1.48099	0.571497	-2.59143	0.00955778	0.0168567	0.358242	22.7208	8.11444	DOWN
84009490	84018371	Acot1	103	80	76	27	27	29	55.8055	-1.48164	0.306594	-4.83257	1.35e-06	4.06e-06	0.358082	82.2496	29.3615	DOWN
24639286	24650327	Slc9a3r2	17	16	21	5	5	7	11.4198	-1.48267	0.615003	-2.41083	0.0159164	0.0268367	0.357827	16.8116	6.02803	DOWN
12333819	12583013	Lama3	326	268	426	149	92	77	213.822	-1.48593	0.204077	-7.28123	3.31e-13	1.71e-12	0.357017	314.995	112.649	DOWN
156246966	156255657	Samd11	287	250	376	99	96	90	191.61	-1.49025	0.1579	-9.43793	3.8e-21	3.02e-20	0.355952	282.497	100.724	DOWN
65552698	65580040	Plekho2	30057	28079	36567	10266	10195	9260	19999.9	-1.4904	0.0449337	-33.1687	3.04e-241	5.38e-239	0.355915	29500.3	10499.6	DOWN
9448069	9669344	Asph	4987	4677	6320	1787	1834	1376	3365.36	-1.4952	0.0781563	-19.1309	1.4e-81	4.85e-80	0.354732	4968.48	1762.24	DOWN
13060914	13076026	Proz	400	381	514	161	135	108	272.605	-1.49598	0.147775	-10.1234	4.35e-24	3.91e-23	0.35454	402.459	142.751	DOWN
182954788	182976044	Tlr5	73	94	101	35	27	22	56.8235	-1.4976	0.29766	-5.03124	4.87e-07	1.53e-06	0.354143	83.9443	29.7027	DOWN
153649450	153687730	Dnmt3b	432	380	520	159	133	123	280.522	-1.49797	0.13837	-10.8258	2.6e-27	2.66e-26	0.354052	414.252	146.792	DOWN
117782076	117793110	Tmc8	321	339	422	119	128	91	228.137	-1.49938	0.152655	-9.82199	9.05e-23	7.75e-22	0.353705	337.165	119.109	DOWN
24603887	24763152	Cacna1b	116	85	127	41	37	24	68.9314	-1.50191	0.272305	-5.51555	3.48e-08	1.22e-07	0.353086	101.893	35.9698	DOWN
25242929	25244262	Rnf208	25	19	27	8	5	9	14.9659	-1.50255	0.547759	-2.74308	0.00608664	0.0111405	0.35293	22.0995	7.83241	DOWN
140872990	141000582	Card11	79	87	150	30	39	28	65.3403	-1.50269	0.283742	-5.29596	1.18e-07	3.95e-07	0.352895	96.5422	34.1384	DOWN
51117269	51206532	Mbnl3	153	151	174	61	49	39	101.209	-1.5063	0.223876	-6.72828	1.72e-11	7.94e-11	0.352012	149.755	52.6631	DOWN
99184823	99250656	Zfp366	27	10	50	9	13	4	17.4138	-1.50821	0.605152	-2.49229	0.0126922	0.021822	0.351546	25.741	9.08646	DOWN
96162004	96171718	Mtmr11	659	598	877	208	222	228	446.646	-1.50824	0.109361	-13.7914	2.87e-43	4.77e-42	0.351541	660.698	232.594	DOWN
87858265	87937042	Igf1	83634	85167	101701	26706	30779	26400	57065.2	-1.51434	0.0509456	-29.7247	3.68e-194	4.32e-192	0.350056	84538.6	29591.9	DOWN
30933143	30945591	Cgref1	73	67	87	20	25	25	47.7309	-1.51659	0.304509	-4.98043	6.34e-07	1.98e-06	0.349512	70.7454	24.7163	DOWN
90724552	90738438	Dio2	167	61	120	32	37	38	73.1103	-1.52026	0.330027	-4.60648	4.1e-06	1.17e-05	0.348623	108.414	37.8062	DOWN
129548344	129573641	Lck	41	50	92	18	19	18	37.5045	-1.52349	0.370209	-4.11522	3.87e-05	9.86e-05	0.347843	55.5795	19.4294	DOWN
3330401	3342971	Pik3ip1	230	177	242	82	59	57	136.253	-1.53039	0.202999	-7.53892	4.74e-14	2.58e-13	0.346184	202.379	70.1269	DOWN
120982509	121014787	Mfsd13b	18	13	18	6	6	3	10.2827	-1.5312	0.658205	-2.32632	0.0200014	0.0330889	0.34599	15.2891	5.27626	DOWN
114922781	114934386	Cd300lb	15498	13873	18245	5028	4888	4551	9974.34	-1.53707	0.0498193	-30.8528	5.14e-209	6.95e-207	0.344586	14836.2	5112.5	DOWN
121881150	121907694	Slc7a5	5501	5881	7617	1869	2009	1874	3968.67	-1.53972	0.0598317	-25.7342	4.85e-146	3.74e-144	0.343953	5905.87	2031.47	DOWN
34492318	34527474	Lipa	90800	91884	120090	28514	34811	28307	63229	-1.54365	0.0576723	-26.7659	8.07e-158	7e-156	0.343017	94160.3	32297.8	DOWN
89146074	89160196	Hcn3	15	21	31	5	6	9	13.8324	-1.54375	0.581509	-2.65472	0.00793733	0.0142065	0.342993	20.5735	7.09131	DOWN
128913593	128922888	Rdh5	80	48	86	18	19	27	44.4085	-1.548	0.341234	-4.53648	5.72e-06	1.61e-05	0.341983	66.1253	22.6917	DOWN
72027963	72037509	Aipl1	64	67	48	21	16	18	38.434	-1.55164	0.37386	-4.15033	3.32e-05	8.53e-05	0.341121	57.3742	19.4938	DOWN
62820231	62850808	Trim16	1256	960	1297	320	386	349	734.276	-1.55755	0.103839	-14.9996	7.38e-51	1.48e-49	0.339728	1096.31	372.238	DOWN
30595040	30608943	Cstad	23	19	21	8	6	5	13.2802	-1.55892	0.58065	-2.68478	0.00725782	0.0130927	0.339406	19.8396	6.72083	DOWN
27466677	27594909	Ank	12745	13131	18468	4405	4476	4276	9188.98	-1.56238	0.0589137	-26.5198	5.73e-155	4.72e-153	0.338592	13728.7	4649.27	DOWN
59518685	59539847	Tmem202	75	96	93	26	19	34	55.6385	-1.56644	0.312934	-5.00567	5.57e-07	1.74e-06	0.33764	83.1695	28.1075	DOWN
72513641	72521707	Sh2d6	165	190	264	44	49	89	128.031	-1.56928	0.248416	-6.31714	2.66e-10	1.13e-09	0.336976	191.392	64.6701	DOWN
5050481	5057071	Rin1	77	104	165	36	29	36	70.8289	-1.5699	0.287664	-5.45739	4.83e-08	1.68e-07	0.336833	105.844	35.8138	DOWN
98313170	98339990	Phgdh	967	727	1220	331	235	287	600.766	-1.57323	0.136315	-11.5411	8.18e-31	9.47e-30	0.336055	898.898	302.635	DOWN
51892889	51896745	Slc39a2	63	88	87	17	30	24	49.8887	-1.57737	0.32361	-4.8743	1.09e-06	3.32e-06	0.335092	74.8114	24.966	DOWN
133699457	133801041	Atp2b4	1779	1877	2545	639	522	650	1282.57	-1.58394	0.100304	-15.7913	3.57e-56	8.04e-55	0.33357	1923.01	642.136	DOWN
118855752	118972652	Iqck	36	24	39	11	10	8	20.4593	-1.58448	0.471293	-3.36199	0.00077384	0.00165255	0.333445	30.6776	10.241	DOWN
76001093	76014336	Fam83h	585	513	698	202	188	137	372.356	-1.58695	0.132757	-11.9538	6.2e-33	7.71e-32	0.332874	558.765	185.947	DOWN
171113918	171126967	Cfap126	20	21	20	4	5	9	12.8393	-1.59195	0.604052	-2.63546	0.0084024	0.0149722	0.331722	19.2855	6.39317	DOWN
137643031	137645714	Irs3	44	41	72	17	9	19	32.0628	-1.59424	0.400969	-3.97597	7.01e-05	0.000172572	0.331196	48.0768	16.0488	DOWN
119143045	119228499	Tbc1d16	5209	5206	6720	1720	1809	1454	3545.85	-1.60095	0.0648874	-24.6727	2.1e-134	1.42e-132	0.329661	5333.75	1757.95	DOWN
152516760	152766351	Rgl1	2099	1603	2103	731	512	445	1206	-1.60248	0.253047	-6.33273	2.41e-10	1.02e-09	0.329312	1814.45	597.547	DOWN
132085292	132180304	Dkk2	1075	904	977	280	348	242	618.939	-1.60254	0.130027	-12.3247	6.67e-35	8.72e-34	0.329297	931.673	306.204	DOWN
94501347	94521742	Mycbpap	18	17	32	7	5	7	13.5871	-1.60919	0.580254	-2.77326	0.00554983	0.0102342	0.327782	20.4266	6.74765	DOWN
30659999	30711231	Dusp22	2769	2399	3187	868	824	720	1727.74	-1.61131	0.0746674	-21.5798	2.78e-103	1.32e-101	0.327301	2603.4	852.081	DOWN
167371966	167393841	Mgst3	3936	4022	5504	1298	1272	1283	2768.69	-1.61635	0.0648583	-24.9212	4.38e-137	3.06e-135	0.326161	4174.94	1362.44	DOWN
131127455	131138340	Dyrk3	406	380	541	114	141	124	272.48	-1.6218	0.135559	-11.9639	5.5e-33	6.84e-32	0.324929	411.29	133.67	DOWN
102604396	102608058	Fzd2	22	17	20	5	6	6	12.2731	-1.62363	0.602454	-2.69503	0.00703825	0.0127295	0.324518	18.5424	6.00388	DOWN
113140236	113145506	Crip2	125	91	178	30	28	52	79.8427	-1.63164	0.286658	-5.69194	1.26e-08	4.57e-08	0.322721	120.569	39.1163	DOWN
143473736	143499334	Slc22a18	201	185	212	51	70	50	123.891	-1.63596	0.202263	-8.08826	6.05e-16	3.66e-15	0.321757	187.624	60.1571	DOWN
124904361	124911705	Lag3	24	15	37	9	5	7	15.2518	-1.63865	0.565697	-2.89668	0.00377129	0.00718825	0.321158	23.0364	7.46727	DOWN
119236526	119352407	Cacna2d4	34	39	51	9	16	10	25.3772	-1.64388	0.429464	-3.82774	0.000129325	0.000308446	0.319995	38.4781	12.2763	DOWN
105984944	105991759	Dpep2	2221	1758	2490	554	532	722	1326.63	-1.65136	0.111926	-14.754	2.9e-49	5.61e-48	0.318341	2012.23	641.033	DOWN
25706739	25707721	Bmyc	445	403	597	134	147	121	294.475	-1.65768	0.132466	-12.514	6.26e-36	8.51e-35	0.316949	447.141	141.808	DOWN
83057844	83067318	Dqx1	198	180	230	65	57	48	124.879	-1.65855	0.197354	-8.40393	4.32e-17	2.77e-16	0.316758	189.686	60.0712	DOWN
114765388	114790739	Kif19a	193	119	217	58	50	38	107.375	-1.66444	0.240016	-6.93471	4.07e-12	1.96e-11	0.315466	163.19	51.5595	DOWN
40628831	40769123	Mgam	43	46	59	17	14	10	30.2546	-1.66879	0.392656	-4.25001	2.14e-05	5.63e-05	0.314517	46.031	14.4781	DOWN
40515362	40551705	Il18rap	123	114	242	32	50	47	95.2577	-1.67822	0.267166	-6.28155	3.35e-10	1.4e-09	0.312468	145.049	45.4667	DOWN
76009888	76046981	Iqank1	25	28	41	8	17	1	18.991	-1.67867	0.591533	-2.83783	0.00454207	0.00851309	0.31237	28.9895	8.99254	DOWN
130577438	130764785	Tacc2	851	805	1016	200	284	253	546.671	-1.68055	0.110727	-15.1774	4.99e-52	1.03e-50	0.311963	833.589	259.754	DOWN
114890041	114904654	Cd300a	9946	8261	11640	2634	3004	2520	6077.67	-1.6888	0.0597137	-28.2816	5.82e-176	5.98e-174	0.310185	9277.81	2877.52	DOWN
89274471	89294653	Cdkn2a	1289	1343	1734	366	442	380	888.5	-1.69587	0.0864668	-19.6129	1.2e-85	4.35e-84	0.308669	1358.03	418.973	DOWN
90403479	90428797	Cfap100	28	14	33	1	9	10	14.9829	-1.70766	0.633027	-2.69761	0.00698388	0.0126398	0.306156	22.9363	7.02953	DOWN
4248214	4251423	Tgfbr3l	39	34	42	11	8	12	23.4928	-1.71055	0.443638	-3.85574	0.000115382	0.000276733	0.305543	35.9713	11.0143	DOWN
129908540	129913789	Nupr1l	50	21	45	12	10	9	23.4012	-1.71227	0.477736	-3.58413	0.000338203	0.000760426	0.30518	35.8392	10.9633	DOWN
74619605	74641516	Ccdc92b	34	34	43	15	13	2	22.5557	-1.71237	0.513904	-3.33208	0.000862002	0.00182905	0.305159	34.591	10.5204	DOWN
45908068	45926523	Slc40a1	14395	12450	14459	3670	4047	3469	8455.49	-1.71527	0.0687457	-24.951	2.08e-137	1.47e-135	0.304545	12963.8	3947.15	DOWN
135362545	135383173	Emp1	50485	45226	61598	14525	14432	13098	31887.7	-1.71931	0.0462121	-37.2047	5.74e-303	1.49e-300	0.303695	48918.7	14856.7	DOWN
55997077	56005584	Stap2	45	50	67	9	12	22	32.7496	-1.72246	0.403335	-4.27055	1.95e-05	5.16e-05	0.303031	50.2265	15.2727	DOWN
101627195	101636100	Rdm1	931	834	1175	226	279	277	594.325	-1.72513	0.101648	-16.9717	1.33e-64	3.52e-63	0.30247	912.533	276.117	DOWN
10204088	10208576	Fabp4	1281	1018	1235	307	350	291	721.345	-1.72717	0.10861	-15.9025	6.09e-57	1.4e-55	0.302043	1108.33	334.357	DOWN
33033796	33092875	Cdhr3	19	11	19	3	5	5	9.88389	-1.72854	0.68458	-2.52497	0.0115707	0.0200576	0.301756	15.1843	4.58345	DOWN
126672865	126676432	Sult1a1	102	96	132	37	20	30	66.7122	-1.73287	0.281439	-6.15719	7.4e-10	3e-09	0.300852	102.47	30.9538	DOWN
118528757	118549687	Bmf	538	432	621	153	148	119	321.302	-1.73759	0.134842	-12.8861	5.39e-38	7.81e-37	0.29987	494.347	148.258	DOWN
62177816	62179959	Adrb2	3063	3025	3979	941	895	798	2030.82	-1.75058	0.0683027	-25.6298	7.11e-145	5.39e-143	0.297182	3130.99	930.641	DOWN
89130584	89140703	Mapk12	20	20	25	3	9	5	13.103	-1.76221	0.604359	-2.91584	0.0035473	0.00680138	0.294795	20.2692	5.93677	DOWN
77470485	77489678	Ankrd13b	1225	1308	1651	319	384	378	842.121	-1.77057	0.0928307	-19.0732	4.22e-81	1.44e-79	0.293092	1302.53	381.713	DOWN
53779705	53788712	Tal2	88	53	72	18	19	18	43.1035	-1.77951	0.348052	-5.11276	3.17e-07	1.02e-06	0.291283	66.7776	19.4294	DOWN
45555703	45563169	Nfkbie	6662	6285	7827	1777	1805	1761	4187.18	-1.78008	0.0508229	-35.0251	9.32e-269	1.96e-266	0.291167	6485.97	1888.39	DOWN
4751792	4753094	Cox6b2	78	83	138	24	23	28	59.0876	-1.79257	0.296297	-6.04992	1.45e-09	5.73e-09	0.288657	91.6088	26.5663	DOWN
180976210	181020904	Ephx1	3677	3133	4004	884	959	896	2172.55	-1.80357	0.0668239	-26.9899	1.94e-160	1.75e-158	0.286465	3377.79	967.308	DOWN
118011438	118091546	Rasgef1a	1233	965	1238	316	271	280	690.813	-1.80861	0.111824	-16.1737	7.74e-59	1.86e-57	0.285467	1074.75	306.88	DOWN
122625141	122699109	Cbfa2t3	138	131	160	36	38	34	86.1011	-1.8123	0.233391	-7.76507	8.16e-15	4.64e-14	0.284737	134.068	38.1338	DOWN
30921431	30931248	Khk	757	674	908	199	190	195	467.229	-1.81829	0.10689	-17.0108	6.83e-65	1.82e-63	0.283557	727.891	206.567	DOWN
105984945	105996423	Dpep2	122	112	126	36	23	30	72.3375	-1.84033	0.269268	-6.83458	8.22e-12	3.87e-11	0.279258	113.066	31.609	DOWN
93771630	93943016	Arsb	33891	33237	44424	9195	9878	8325	22167.8	-1.84224	0.0494295	-37.2701	5e-304	1.33e-301	0.278888	34667.6	9668.07	DOWN
86874396	86934822	Acer2	148	155	186	43	48	29	97.4677	-1.85089	0.23136	-8.00006	1.24e-15	7.38e-15	0.277221	152.712	42.2234	DOWN
114956116	114969157	Cd300c	41	12	37	11	3	7	17.5477	-1.88857	0.6109	-3.09145	0.00199181	0.00397164	0.270075	27.5852	7.51023	DOWN
54054928	54069014	Pdlim4	1075	1095	1238	325	253	236	678.17	-1.89066	0.118053	-16.0153	9.99e-58	2.35e-56	0.269684	1068.26	288.08	DOWN
105014150	105139540	Gbp8	201	145	178	59	33	32	104.263	-1.9041	0.261625	-7.27795	3.39e-13	1.75e-12	0.267184	164.532	43.9929	DOWN
80572594	80652854	Grap2	69	43	87	11	18	17	38.613	-1.91509	0.372774	-5.1374	2.79e-07	8.99e-07	0.265155	61.016	16.2099	DOWN
120646031	120648158	Myadml2	14	12	22	3	2	6	9.30956	-1.91649	0.729145	-2.62841	0.0085785	0.0152614	0.264898	14.6882	3.93094	DOWN
28543596	28547254	Nccrp1	9	12	13	1	4	3	6.72005	-1.91653	0.84759	-2.26115	0.0237498	0.0387593	0.264891	10.6395	2.80055	DOWN
76085518	76091627	Nrbp2	234	167	274	51	48	57	131.991	-1.92146	0.206419	-9.30856	1.3e-20	9.98e-20	0.263987	208.73	55.2512	DOWN
112717971	112947266	Srgap3	1723	1660	2303	479	448	389	1114.43	-1.92444	0.0845223	-22.7684	9.42e-115	5.06e-113	0.263442	1763.93	464.923	DOWN
101254269	101274795	Nr4a1	102	93	188	32	29	26	73.5557	-1.9265	0.283383	-6.79824	1.06e-11	4.96e-11	0.263066	116.362	30.7498	DOWN
120447605	120453500	Pde6g	18	10	15	2	5	3	8.46789	-1.9328	0.760793	-2.54051	0.0110692	0.0192738	0.261921	13.4371	3.49869	DOWN
66635251	66771168	Adra1a	591	401	462	147	121	68	288.497	-1.95175	0.356697	-5.47172	4.46e-08	1.55e-07	0.258503	458.515	118.478	DOWN
135072900	135078266	Vps37d	19	15	29	11	1	2	12.1379	-1.95316	0.729095	-2.67889	0.00738671	0.0133017	0.258249	19.2546	5.02119	DOWN
100621339	100636940	Smagp	533	533	712	144	125	134	347.528	-1.95517	0.126793	-15.4201	1.2e-53	2.56e-52	0.25789	552.38	142.676	DOWN
131688695	131715439	Rab7b	14214	12165	15368	3309	3320	2878	8201.97	-1.95826	0.0625981	-31.2831	7.92e-215	1.14e-212	0.257338	13046.9	3357.07	DOWN
89587216	89623125	Minar1	25	18	23	8	4	3	13.0004	-1.9604	0.623816	-3.14259	0.0016746	0.00339112	0.256958	20.6817	5.31922	DOWN
95676980	95715119	Ndrg4	124	149	179	25	38	39	88.4116	-1.96726	0.249645	-7.88024	3.27e-15	1.9e-14	0.255737	140.835	35.9883	DOWN
87376387	87402934	Fcrl1	471	455	612	120	106	119	300.055	-1.97036	0.134135	-14.6894	7.54e-49	1.44e-47	0.255189	477.935	122.175	DOWN
27305136	27337692	Ltbp4	157	150	213	32	44	40	101.014	-1.97809	0.223417	-8.85379	8.46e-19	6.01e-18	0.253826	161.129	40.8994	DOWN
40429570	40465415	Il1rl1	37	66	73	14	5	20	34.3892	-1.97967	0.452478	-4.37518	1.21e-05	3.29e-05	0.253548	54.7998	13.9785	DOWN
35757880	35884973	Ablim2	166	194	235	39	48	45	115.985	-1.99162	0.212918	-9.35393	8.44e-21	6.57e-20	0.251456	185.386	46.5838	DOWN
31057675	31117988	Abcg1	16694	12233	15352	3624	3083	3152	8686.48	-1.99227	0.165927	-12.0069	3.27e-33	4.09e-32	0.251343	13883.4	3489.54	DOWN
155611212	155634307	Myh7b	143	131	252	40	42	32	100.233	-1.99915	0.247539	-8.07609	6.69e-16	4.04e-15	0.250147	160.264	40.2014	DOWN
119351229	119354381	Chac1	515	458	653	117	125	113	314.885	-2.00951	0.129196	-15.5539	1.5e-54	3.25e-53	0.248358	504.421	125.349	DOWN
25624666	25628030	Fcna	193	157	211	51	44	28	109.147	-2.01001	0.230941	-8.70358	3.22e-18	2.22e-17	0.248271	174.908	43.3861	DOWN
19083849	19093821	Dmpk	5649	7258	10061	1928	1619	1371	4413.9	-2.02794	0.213167	-9.51342	1.84e-21	1.49e-20	0.245204	7089.39	1738.42	DOWN
54567472	54577558	Ajuba	69	68	92	17	11	21	44.2814	-2.03414	0.344478	-5.90499	3.53e-09	1.35e-08	0.244154	71.1124	17.4504	DOWN
121642716	121672954	Vipr1	515	421	555	112	121	87	289.038	-2.04267	0.145493	-14.0397	8.91e-45	1.53e-43	0.242714	465.303	112.772	DOWN
145931641	145965223	Sspn	29	38	57	13	8	5	23.639	-2.05457	0.484236	-4.24291	2.21e-05	5.79e-05	0.24072	38.0814	9.19654	DOWN
71050240	71156056	Mamld1	736	587	770	151	162	132	405.322	-2.05644	0.126004	-16.3204	7.06e-60	1.75e-58	0.240408	653.657	156.987	DOWN
107397099	107403376	Itm2a	313	266	414	48	79	82	190.266	-2.05797	0.187732	-10.9623	5.8e-28	6.1e-27	0.240154	306.81	73.7219	DOWN
111066164	111076821	Kcnj2	5417	5436	6696	1280	1283	1154	3394.7	-2.0602	0.0579363	-35.5598	5.87e-277	1.34e-274	0.239783	5476.48	1312.93	DOWN
30564489	31765033	Prkg1	386	299	371	83	57	82	204.911	-2.07152	0.18651	-11.1068	1.16e-28	1.25e-27	0.237909	330.95	78.872	DOWN
41829970	41832583	Frat1	229	201	292	40	63	48	138.454	-2.07318	0.199249	-10.405	2.35e-25	2.22e-24	0.237635	223.802	53.1059	DOWN
108203602	108275425	Ccdc85c	61	77	118	9	26	18	48.5642	-2.07896	0.363617	-5.71745	1.08e-08	3.96e-08	0.236684	78.5689	18.5594	DOWN
25575416	25581757	Ajm1	19	22	26	4	6	4	12.9133	-2.08216	0.614505	-3.38835	0.000703136	0.00151154	0.236161	20.9075	4.91911	DOWN
104435118	104441050	Spp1	355790	431271	563095	82307	100095	93828	258053	-2.10229	0.132003	-15.9261	4.18e-57	9.67e-56	0.232888	418615	97490.3	DOWN
132974095	133001910	Fgr	8964	8547	11562	2209	1945	1746	5559.75	-2.11499	0.0719359	-29.4011	5.32e-190	5.98e-188	0.230847	9033.74	2085.75	DOWN
132235780	132317228	Chst15	22	12	9	4	4	1	8.50492	-2.12015	0.819378	-2.58752	0.009667	0.0170329	0.230022	13.8548	3.15503	DOWN
14168954	14310235	Eya1	70	41	39	17	9	5	29.4053	-2.12091	0.488341	-4.34308	1.4e-05	3.78e-05	0.229903	47.8365	10.9741	DOWN
103859795	103912247	Ptpn22	2175	1948	2718	512	480	389	1306.07	-2.12347	0.0867419	-24.4804	2.39e-132	1.59e-130	0.229494	2124.51	487.624	DOWN
93187548	93201759	Trp53i11	10	11	14	2	3	2	6.67243	-2.14154	0.853319	-2.50966	0.0120847	0.0208721	0.226637	10.8853	2.45956	DOWN
161494655	161505290	Tnfsf18	12	9	20	3	3	2	7.63177	-2.14842	0.808822	-2.65623	0.00790193	0.0141469	0.22556	12.4442	2.81937	DOWN
98192417	98199481	B3gnt6	19	10	17	3	1	5	8.76516	-2.16024	0.784777	-2.75268	0.005911	0.0108445	0.223719	14.3002	3.23014	DOWN
120488939	120493807	Tmem121b	28	42	54	10	6	8	23.4407	-2.17563	0.481768	-4.51592	6.3e-06	1.76e-05	0.221345	38.3534	8.52788	DOWN
75589340	75617200	Ggt5	235	318	428	61	69	60	185.058	-2.17726	0.196565	-11.0765	1.63e-28	1.74e-27	0.221096	303.075	67.0416	DOWN
171173262	171196268	Pcp4l1	278	207	259	41	58	47	142.327	-2.17787	0.208149	-10.463	1.28e-25	1.22e-24	0.221002	233.242	51.4116	DOWN
107340602	107352422	6430571L13Rik	14	15	22	1	8	1	9.58427	-2.17798	0.789231	-2.75963	0.00578676	0.0106283	0.220985	15.7396	3.42891	DOWN
95587682	95667571	St8sia4	4789	3479	4806	1090	751	695	2488.79	-2.18333	0.251568	-8.6789	4e-18	2.74e-17	0.220167	4079.38	898.199	DOWN
43667425	43751431	Cyp39a1	240	184	249	49	56	26	127.998	-2.18623	0.231939	-9.4259	4.26e-21	3.37e-20	0.219724	209.994	46.0015	DOWN
94604529	94700158	Lrig1	187	206	246	39	49	36	121.552	-2.18818	0.211076	-10.3668	3.51e-25	3.29e-24	0.219428	199.445	43.6598	DOWN
30957770	30973464	Lsr	80	63	108	10	15	23	47.1315	-2.18887	0.352118	-6.21628	5.09e-10	2.1e-09	0.219324	77.2529	17.01	DOWN
100368958	100397763	Jup	586	481	629	97	116	115	322.65	-2.19178	0.137157	-15.9801	1.76e-57	4.12e-56	0.218881	529.468	115.832	DOWN
84734058	84738655	Ypel4	26	31	54	8	8	5	20.6183	-2.19737	0.511057	-4.29965	1.71e-05	4.56e-05	0.218035	33.8392	7.39749	DOWN
72211752	72409054	Rtn1	243	340	355	49	85	48	178.865	-2.19853	0.21771	-10.0984	5.61e-24	5.03e-23	0.217859	293.943	63.7875	DOWN
29694222	29718559	Tspan33	53	74	76	16	12	11	38.7396	-2.20502	0.377062	-5.8479	4.98e-09	1.88e-08	0.216881	63.6751	13.8041	DOWN
11984113	12270902	Shisa9	179	170	190	28	41	33	102.578	-2.2316	0.231904	-9.62297	6.4e-22	5.27e-21	0.212922	169.249	35.9079	DOWN
3289179	3331099	Prkcg	80	77	119	13	21	17	51.5197	-2.24514	0.322384	-6.96418	3.3e-12	1.6e-11	0.210934	85.0949	17.9445	DOWN
11886565	11898079	Olfr1420	19	19	28	3	4	5	12.3174	-2.26783	0.64333	-3.52514	0.000423261	0.000938318	0.207642	20.3897	4.24512	DOWN
81076950	81341764	Nyap2	53	72	76	7	17	13	37.9783	-2.27099	0.391556	-5.79991	6.64e-09	2.47e-08	0.207188	62.9741	12.9824	DOWN
50900647	51187270	Tmeff2	12	11	22	2	1	5	8.27457	-2.27281	0.815351	-2.78752	0.00531133	0.00982969	0.206927	13.6788	2.87033	DOWN
100015630	100100416	Kitl	661	763	833	149	153	111	426.529	-2.27809	0.136036	-16.7463	6.03e-63	1.55e-61	0.20617	707.446	145.611	DOWN
130363917	130386874	Klra1	21	7	10	2	3	2	7.24966	-2.2828	0.884181	-2.58183	0.00982788	0.0172871	0.205498	12.0398	2.45956	DOWN
54681624	54703851	Mturn	1903	1959	2147	377	402	317	1136.48	-2.28503	0.094063	-24.2925	2.35e-130	1.54e-128	0.205181	1886.4	386.561	DOWN
24384181	24392143	Atg9b	124	117	160	27	18	27	75.0706	-2.28902	0.270716	-8.45541	2.78e-17	1.81e-16	0.204615	124.549	25.5916	DOWN
120648812	120679597	Rasal1	132	130	146	23	30	21	77.0216	-2.29194	0.264969	-8.64984	5.16e-18	3.51e-17	0.204201	128.006	26.0375	DOWN
120013755	120023598	Xirp1	22	32	62	4	10	6	21.002	-2.32271	0.545287	-4.25961	2.05e-05	5.4e-05	0.199891	35.0066	6.99738	DOWN
19577287	19580656	Zfp296	57	74	88	15	14	9	40.7954	-2.34596	0.37075	-6.32761	2.49e-10	1.05e-09	0.196696	68.1948	13.396	DOWN
87971078	87980451	Nes	482	507	602	91	76	109	297.54	-2.34602	0.152691	-15.3645	2.83e-53	6.04e-52	0.196688	497.115	97.9656	DOWN
120361275	120476469	Hmga2	2450	2539	2926	504	455	418	1482.27	-2.3474	0.0846967	-27.7153	4.56e-169	4.45e-167	0.1965	2477.74	486.799	DOWN
121434913	121450491	Fn3k	17	23	24	3	1	7	12.0103	-2.35571	0.699026	-3.36999	0.0007517	0.0016089	0.195371	20.0655	3.95509	DOWN
153122756	153186447	Lamc2	8	20	25	6	3	0	9.74492	-2.36285	0.827261	-2.85624	0.00428692	0.0080622	0.194406	16.316	3.17385	DOWN
36014557	36042500	Tspan13	687	510	779	133	111	92	365.843	-2.36886	0.148252	-15.9785	1.8e-57	4.22e-56	0.193599	612.929	118.757	DOWN
49584506	49597876	Tmem246	91	64	121	12	11	22	50.3549	-2.41258	0.355311	-6.79006	1.12e-11	5.24e-11	0.187819	84.696	16.0138	DOWN
31944769	32036349	Hsf2bp	12	11	34	2	2	5	10.0447	-2.41596	0.778149	-3.10476	0.00190436	0.00381226	0.18738	16.8808	3.20866	DOWN
58129137	58195532	Cytip	1029	901	1259	209	146	167	587.922	-2.42281	0.122424	-19.7904	3.6e-87	1.33e-85	0.186492	990.714	185.13	DOWN
44852484	45074709	Stxbp6	39	34	64	11	3	8	24.8571	-2.42573	0.496019	-4.8904	1.01e-06	3.07e-06	0.186116	41.8416	7.87271	DOWN
41490439	41514286	Ppil6	8	9	7	2	1	1	4.53904	-2.42767	1.08155	-2.24462	0.0247927	0.0403272	0.185866	7.65766	1.42042	DOWN
45075241	45079289	Kazald1	57	27	38	10	5	5	22.7412	-2.43623	0.531875	-4.58046	4.64e-06	1.32e-05	0.184766	38.3803	7.10212	DOWN
47014698	47025327	Ina	6	8	11	2	2	0	4.55595	-2.45787	1.10096	-2.23249	0.0255826	0.0414799	0.182015	7.71563	1.39628	DOWN
83440768	83463071	Mmp28	18	12	21	1	4	3	9.2698	-2.48524	0.773754	-3.21193	0.00131849	0.00271514	0.178594	15.7391	2.80055	DOWN
56848659	56864679	Odf3l1	34	36	73	3	9	10	25.523	-2.48658	0.501816	-4.95516	7.23e-07	2.24e-06	0.178429	43.2969	7.74915	DOWN
51905271	51914158	Ndrg2	35	31	71	9	7	5	24.3796	-2.48661	0.499584	-4.97736	6.45e-07	2.01e-06	0.178425	41.3402	7.41897	DOWN
79336661	79464129	Gm17359	9	11	19	2	2	2	7.00563	-2.49408	0.87941	-2.83609	0.00456696	0.00855371	0.177503	11.89	2.12123	DOWN
56751325	56757530	Nrtn	11	7	8	1	1	2	4.81745	-2.53131	1.06679	-2.37282	0.0176528	0.0295207	0.172982	8.2118	1.42309	DOWN
56294585	56321043	Hpgd	15	25	26	4	2	4	12.1035	-2.54028	0.689338	-3.6851	0.000228617	0.000527254	0.17191	20.6413	3.5658	DOWN
43784775	43803132	Cd83	4359	3599	4529	702	608	582	2287.56	-2.54527	0.0864439	-29.4442	1.49e-190	1.69e-188	0.171316	3905.87	669.251	DOWN
81252935	81263365	Matk	838	694	870	120	139	103	439.492	-2.5559	0.129472	-19.7409	9.6e-87	3.53e-85	0.170058	751.445	127.54	DOWN
143458339	143461050	Cdkn1c	44	26	38	7	3	6	19.7279	-2.57185	0.551273	-4.6653	3.08e-06	8.94e-06	0.168188	33.7472	5.70851	DOWN
25802475	25816913	Cyp2s1	26	11	18	4	1	3	10.0443	-2.59891	0.783682	-3.31628	0.000912247	0.00193165	0.165063	17.2235	2.865	DOWN
83723251	83741326	Adgre5	1789	1145	1672	286	211	169	836.176	-2.60887	0.284086	-9.18337	4.18e-20	3.14e-19	0.163928	1436.8	235.551	DOWN
142460809	142494867	Lsp1	22561	18678	27299	3147	3087	3572	12367.2	-2.61503	0.0719366	-36.3519	2.46e-289	6.03e-287	0.163229	21262.9	3471.51	DOWN
32179823	32186972	Bex6	13	10	12	5	0	0	6.39425	-2.6242	1.03653	-2.53172	0.0113503	0.0197167	0.162195	10.9895	1.79905	DOWN
148152800	148160482	Fbxo44	123	130	152	27	21	10	73.5431	-2.62814	0.300809	-8.73691	2.4e-18	1.66e-17	0.161752	126.642	20.4445	DOWN
19302696	19310051	Fosb	207	244	282	28	30	46	132.928	-2.63633	0.228486	-11.5382	8.46e-31	9.78e-30	0.160837	228.958	36.8984	DOWN
108921852	108930178	Nlrp10	400	293	577	64	55	56	225.181	-2.6534	0.192129	-13.8105	2.2e-43	3.67e-42	0.158945	388.427	61.9346	DOWN
39193731	39363236	Npas2	274	230	310	35	37	42	146.965	-2.65389	0.202306	-13.1182	2.59e-39	3.87e-38	0.158891	253.594	40.3355	DOWN
102734529	102801513	Tspan2	49	40	38	6	6	6	23.3324	-2.65848	0.50575	-5.25651	1.47e-07	4.86e-07	0.158386	40.3012	6.36369	DOWN
32965209	32979067	Serpinb6b	331	332	506	57	60	44	208.589	-2.66739	0.180404	-14.7857	1.81e-49	3.53e-48	0.157412	360.42	56.7578	DOWN
56069804	56652487	Pde1c	77	90	99	17	9	10	48.0564	-2.70749	0.361303	-7.49369	6.7e-14	3.61e-13	0.153096	83.3264	12.7865	DOWN
70077203	70082614	Egr3	441	475	635	71	84	52	277.007	-2.72163	0.16241	-16.7578	4.97e-63	1.28e-61	0.151603	481.199	72.8149	DOWN
32815383	32819797	Tslp	9	8	14	1	2	1	5.45168	-2.75927	1.02896	-2.68161	0.00732679	0.0132045	0.147699	9.50441	1.39894	DOWN
104767406	104781840	Tafa3	52	69	104	13	12	4	39.6259	-2.7595	0.42145	-6.54764	5.85e-11	2.61e-10	0.147675	69.0645	10.1874	DOWN
104781056	104786018	Ppm1j	225	275	354	37	34	39	151.959	-2.76894	0.212715	-13.0172	9.77e-39	1.45e-37	0.146712	264.964	38.9527	DOWN
90782727	90834437	Agbl2	46	27	35	1	5	8	19.4537	-2.77695	0.595742	-4.66132	3.14e-06	9.1e-06	0.1459	33.9561	4.95126	DOWN
67535475	67542188	Egr2	1089	937	1211	149	155	113	578.651	-2.77883	0.116509	-23.8508	9.93e-126	6.18e-124	0.145709	1010.29	147.012	DOWN
114851152	114872617	Gprc5c	21	10	24	2	4	1	9.63114	-2.77937	0.806022	-3.44825	0.00056423	0.00122946	0.145656	16.8269	2.43541	DOWN
141165403	141474076	Col4a6	8	12	12	3	1	0	5.73052	-2.82536	1.05013	-2.69049	0.00713465	0.0128915	0.141085	10.0433	1.41776	DOWN
142491074	142506771	Prr33	525	478	470	61	44	76	265.139	-2.85793	0.195883	-14.59	3.25e-48	6.1e-47	0.137936	465.895	64.3831	DOWN
134356372	134383850	Extl1	8	7	10	0	1	2	4.41023	-2.87152	1.1791	-2.43534	0.0148779	0.025259	0.136643	7.75717	1.06328	DOWN
41845972	41848132	Frat2	705	519	766	90	82	63	350.753	-2.89833	0.155405	-18.6502	1.26e-77	4.12e-76	0.134126	618.544	82.9618	DOWN
29256323	29281912	Spint2	133	135	191	9	28	17	80.4842	-2.90432	0.302058	-9.6151	6.9e-22	5.68e-21	0.133571	142.095	18.8736	DOWN
91179822	91225196	Ramp1	99	68	125	14	11	9	50.911	-2.90542	0.361679	-8.03316	9.5e-16	5.67e-15	0.133469	89.8007	12.0212	DOWN
54039554	54301810	Chn2	304	341	416	34	66	23	186.783	-2.93729	0.233679	-12.5698	3.1e-36	4.23e-35	0.130553	330.665	42.9002	DOWN
105973513	105979429	Dpep3	218	161	180	14	23	28	99.6211	-2.93811	0.282121	-10.4143	2.13e-25	2.02e-24	0.130479	176.274	22.9682	DOWN
59062145	59568071	Fgf13	456	548	707	66	76	51	299.442	-2.96389	0.1678	-17.6633	8.05e-70	2.31e-68	0.128168	530.938	67.9467	DOWN
24327404	24477377	Cmah	268	190	283	28	26	27	129.526	-3.00914	0.234488	-12.8328	1.07e-37	1.54e-36	0.12421	230.393	28.6581	DOWN
152338651	152390194	Chd5	325	301	433	49	34	32	184.416	-3.01367	0.197175	-15.2842	9.74e-53	2.05e-51	0.123821	328.1	40.7331	DOWN
135686287	135708181	Ifnlr1	132	162	227	15	27	14	90.2206	-3.0299	0.290593	-10.4266	1.87e-25	1.78e-24	0.122436	160.835	19.6067	DOWN
83671215	83677857	Cd207	1150	1086	2137	119	182	147	743.685	-3.07589	0.250363	-12.2857	1.08e-34	1.41e-33	0.118595	1329.69	157.677	DOWN
21543559	21575904	Lrrc17	8	4	8	2	0	0	3.44583	-3.12165	1.41967	-2.19886	0.0278881	0.0447911	0.114892	6.17204	0.71962	DOWN
147561604	147726011	Flt1	365	549	694	64	67	31	277.387	-3.12723	0.368661	-8.48266	2.2e-17	1.44e-16	0.114449	497.841	56.9326	DOWN
24804289	24839788	Meiob	37	28	37	1	6	3	17.6763	-3.17957	0.631743	-5.03301	4.83e-07	1.52e-06	0.110371	31.8753	3.47721	DOWN
71543408	71546754	Dlx2	9	15	29	2	2	1	8.85953	-3.18613	0.89851	-3.54602	0.000391102	0.000871247	0.10987	15.9603	1.75875	DOWN
142498836	142516009	Tnnt3	213	181	244	24	18	19	110.163	-3.2039	0.252962	-12.6655	9.18e-37	1.28e-35	0.108525	198.714	21.6124	DOWN
141432672	141436105	Srarp	20	24	18	3	2	1	10.9609	-3.21713	0.80229	-4.00994	6.07e-05	0.000150564	0.107534	19.8033	2.11856	DOWN
84905898	84935134	Slc16a14	13	6	14	2	1	0	5.58955	-3.26074	1.13272	-2.87869	0.00399328	0.00756358	0.104333	10.1212	1.05795	DOWN
24532697	24540978	Asb10	26	46	36	5	4	1	18.9042	-3.27661	0.641268	-5.10958	3.23e-07	1.03e-06	0.103191	34.2936	3.51484	DOWN
87745801	87797994	Kcnk12	128	110	184	15	20	3	71.5344	-3.28292	0.352603	-9.31054	1.27e-20	9.81e-20	0.102741	129.818	13.2511	DOWN
64528967	64661267	Atp8b1	35	28	39	3	3	3	17.466	-3.31999	0.634569	-5.23189	1.68e-07	5.53e-07	0.100134	31.7501	3.18184	DOWN
39745930	39760938	Dcstamp	5442	5290	7529	484	541	516	3100.02	-3.37786	0.0683152	-49.4452	0	0	0.0961973	5655.81	544.221	DOWN
23972750	24031019	Fam189a2	13	20	27	2	1	2	10.1399	-3.38765	0.854589	-3.96407	7.37e-05	0.000180976	0.0955468	18.4968	1.7829	DOWN
119538719	119547753	Nptx1	256	341	432	24	41	19	174.258	-3.43281	0.241488	-14.2153	7.37e-46	1.3e-44	0.092602	319.122	29.3939	DOWN
22468461	22657221	Dgkg	731	663	927	78	54	47	391.956	-3.50997	0.154289	-22.7494	1.46e-114	7.79e-113	0.0877797	720.54	63.3713	DOWN
52767709	52915935	Sncaip	335	384	454	27	39	22	198.486	-3.56012	0.211419	-16.8392	1.26e-63	3.3e-62	0.0847809	366.088	30.8842	DOWN
75089826	75134861	Pcsk1	136	152	173	11	10	13	78.146	-3.5836	0.3218	-11.1361	8.37e-29	9.06e-28	0.083412	144.239	12.0534	DOWN
140084708	140183764	Cfh	3615	3323	4086	317	253	219	1862.44	-3.62684	0.0964395	-37.6074	0	0	0.080949	3445.84	279.039	DOWN
43995877	43999875	Klk1b11	46	37	46	3	3	3	21.789	-3.66581	0.610054	-6.00899	1.87e-09	7.31e-09	0.0787919	40.3961	3.18184	DOWN
48654297	48836222	Zbtb16	200	188	198	24	9	8	99.5953	-3.66694	0.317076	-11.5649	6.21e-31	7.23e-30	0.0787301	184.61	14.5802	DOWN
69516671	69542648	Yipf7	5	10	14	0	2	0	4.78216	-3.67165	1.33617	-2.74788	0.00599814	0.0109891	0.0784737	8.88767	0.676656	DOWN
108211472	108226648	Sypl2	6	6	3	1	0	0	2.61991	-3.67204	1.62446	-2.26047	0.0237918	0.038823	0.0784522	4.88001	0.35981	DOWN
46810800	46844332	Timd4	50	44	67	5	3	3	26.8361	-3.6799	0.552195	-6.66414	2.66e-11	1.21e-10	0.0780259	49.7707	3.90146	DOWN
70890120	70979838	Gfra2	30	19	24	2	0	3	12.3766	-3.68959	0.833056	-4.42899	9.47e-06	2.6e-05	0.0775035	22.9461	1.80705	DOWN
76998603	77032340	Slc6a4	62	48	86	3	5	5	32.3895	-3.71686	0.51129	-7.26957	3.61e-13	1.86e-12	0.0760527	60.1956	4.58345	DOWN
130043731	130067271	Klra4	6	6	4	0	0	1	2.75466	-3.75156	1.59497	-2.35213	0.0186664	0.0310787	0.074245	5.14684	0.362476	DOWN
67291318	67376188	Il12rb2	1644	1423	1778	94	110	96	810.295	-3.83731	0.115336	-33.2706	1.03e-242	1.89e-240	0.069961	1514.75	105.836	DOWN
82837228	82876483	Rbm46	6	6	6	0	1	0	3.00941	-3.89894	1.5546	-2.508	0.0121415	0.0209567	0.0670352	5.6805	0.338328	DOWN
192891233	193035775	Syt14	7	12	17	2	0	0	5.88381	-3.96478	1.27653	-3.1059	0.00189701	0.00379918	0.0640447	11.048	0.71962	DOWN
13651021	13794064	St8sia6	121	97	124	6	5	8	56.8479	-3.99153	0.409403	-9.74964	1.85e-22	1.57e-21	0.062868	106.945	6.75031	DOWN
17835277	17891671	Gm20518	5	8	7	1	0	0	3.33934	-4.05211	1.52879	-2.65054	0.00803633	0.0143759	0.0602827	6.31888	0.35981	DOWN
72806874	72917291	Prtg	4	5	12	1	0	0	3.31597	-4.05629	1.54508	-2.6253	0.00865729	0.0153871	0.0601084	6.27214	0.35981	DOWN
55490651	55508272	Carmil3	6	3	13	0	0	1	3.42966	-4.10986	1.54718	-2.65635	0.00789924	0.014144	0.0579175	6.49685	0.362476	DOWN
98770712	98778150	Wnt10b	61	72	108	4	2	6	39.2195	-4.12806	0.514343	-8.0259	1.01e-15	6e-15	0.0571912	74.1482	4.29075	DOWN
96590840	97170752	Dscam	15	14	35	0	1	2	10.1253	-4.18676	1.02298	-4.09271	4.26e-05	0.000107937	0.0549112	19.1874	1.06328	DOWN
75993769	75999154	Mapk15	1	5	6	0	0	0	1.84143	-4.24189	1.84992	-2.29301	0.0218472	0.0359193	0.0528525	3.68286	0	DOWN
68880491	68907448	Lpl	50791	47943	65987	2129	3423	2090	26912.3	-4.2532	0.214268	-19.8499	1.1e-87	4.11e-86	0.0524395	51142.9	2681.71	DOWN
78100091	78142119	Slc14a1	25	30	33	0	1	3	14.4908	-4.28193	0.865243	-4.94882	7.47e-07	2.31e-06	0.0514057	27.5558	1.42576	DOWN
131548773	131558014	Hmx2	10	5	12	0	0	1	4.3056	-4.44602	1.46419	-3.03651	0.00239338	0.0047255	0.0458791	8.24872	0.362476	DOWN
194938819	194961279	Cd34	6616	7593	9947	320	337	283	3913.34	-4.4974	0.0884912	-50.8232	0	0	0.0442738	7494.94	331.737	DOWN
163203125	163324170	Tox2	137	124	168	5	5	6	69.5428	-4.56107	0.418685	-10.8938	1.23e-27	1.28e-26	0.0423626	133.42	5.66555	DOWN
87635979	87651129	Epcam	7	4	8	0	0	0	2.92131	-4.90829	1.59293	-3.0813	0.002061	0.00410098	0.033301	5.84261	0	DOWN
24674008	24682233	Tmem252	7	5	7	0	0	0	2.96314	-4.92527	1.58266	-3.11203	0.00185807	0.00372795	0.0329114	5.92627	0	DOWN
56722199	56733113	Adrb1	2	5	14	0	0	0	3.07347	-4.991	1.63909	-3.04497	0.00232701	0.00459926	0.0314457	6.14694	0	DOWN
122995652	123002485	Mycl	23	24	29	0	1	1	12.2138	-5.07023	1.13818	-4.45468	8.4e-06	2.32e-05	0.0297653	23.7267	0.700805	DOWN
35533201	35534647	Psors1c2	9	6	6	0	0	0	3.33439	-5.09137	1.55101	-3.28261	0.0010285	0.00215681	0.0293323	6.66879	0	DOWN
40059769	40134228	Scin	12	12	25	0	0	1	7.59614	-5.29413	1.35177	-3.91643	8.99e-05	0.000218264	0.0254864	14.8298	0.362476	DOWN
155573455	155623814	Ptchd1	774	767	918	6	25	23	393.854	-5.3389	0.43749	-12.2035	2.98e-34	3.84e-33	0.0247077	768.755	18.954	DOWN
75213944	75224113	Rasd2	53	87	105	0	4	1	38.8427	-5.43197	0.726465	-7.47726	7.59e-14	4.07e-13	0.0231641	75.9696	1.71579	DOWN
115360951	115490399	Pparg	441	352	516	5	8	12	207.595	-5.52442	0.319544	-17.2885	5.75e-67	1.57e-65	0.0217263	406.336	8.85539	DOWN
55749984	55853662	Adgre4	139	123	138	2	4	0	63.8983	-5.89055	0.634658	-9.28146	1.67e-20	1.28e-19	0.0168565	125.724	2.07293	DOWN
24683016	24861855	Pgm5	11	15	19	0	0	0	6.97543	-6.16159	1.36558	-4.51206	6.42e-06	1.8e-05	0.0139693	13.9509	0	DOWN
141475385	141689234	Col4a5	512	484	710	9	6	4	267.236	-6.29849	0.352324	-17.877	1.78e-71	5.26e-70	0.0127048	527.755	6.71817	DOWN
32881434	32898211	Serpinb1c	37	38	37	1	0	0	17.87	-6.53789	1.25365	-5.21508	1.84e-07	6.02e-07	0.0107622	35.3802	0.35981	DOWN
94777217	94782703	Tmem92	30	15	44	0	0	0	13.4404	-7.11365	1.29455	-5.49506	3.91e-08	1.37e-07	0.00722066	26.8808	0	DOWN
